# Supplementary material for: Motivations for sustained use of modern contraceptives in a peri-urban area: An analytical cross-sectional study
Source: PLoS One. 2025 Jul 14;20(7):e0323434. doi: 10.1371/journal.pone.0323434 (PMC12258606; doi:10.1371/journal.pone.0323434)
Supplement: S1 Data — (XLSX) [file pone.0323434.s001.xlsx]

## Sheet: Form Responses 1
		2. Current occupation	3. Level of Education	4. Religion	6. Marital status	7. Partner's level of education	8. Partner's current occupation	9. How long have you continuously used your current method of contraception?	11. Does your partner know of your use of modern contraceptives?	13. What type of modern hormonal contraceptive are you using now?	14. What is your reason for choosing your current method?	15. Were you using a different method of modern contraceptive before switching to your current method?	16. If yes, what was the reason for switching from the previous method?	17. Were you educated on how menstruation comes about in women on your first visit?	18. Were you educated on how pregnancy comes about in women on your first visit?	19. Were you informed of the various methods of contraceptives available on your first visit?	20. Were you educated on how the method you are using now works to prevent pregnancy?	21. Were you educated on the possible side effects of the method you are using now?	22. Were you given the chance to ask questions and express your concerns?	23. Do you think you were given adequate information regarding your method you are using now?	24. Would you say the provider was friendly and interactive on your first visit?	25. Would you say you were satisfied with your first visit?	26. Would you say you often have a positive experience during your visits?	27. Would like to meet the same provider on each visit?	28. Do you meet the same provider on each visit?	29. Do you have any challenges using your method of contraception?	30. If yes, what are some of the challenges you have?	31. If you have challenges using your method, do they make you want to stop using modern contraceptives?	32. If your challenges include side effects, which ones do you experience with your method?	33. If you have side effects, do you report to the facility for management?	34. If yes, does the management help relieve the side effects?	35. If no, why do you not report your side effects for management?	36. Have you heard of any rumours about modern contraceptives?	37. If yes, do these rumours make you want to stop using modern contraceptives?	38. Have you ever missed a dose/schedule that made you think you are at risk of pregnancy?	39. If yes, what did you do to prevent pregnancy then?	40. Do you know any healthcare providers who use modern contraceptives?	41. Have you had any healthcare providers share their experience with the use of modern contraceptives with you?	42. If yes, does that encourage you to continue the use of your modern contraceptive?	43. Did your provider reveal her contraceptive use status to you on your first visit?	44. Do you have close ties who use modern contraceptives?	45. Have you had any close ties share their experience with the use of modern contraceptives with you?	46. Does that encourage you to continue the use of your method of contraception?	47. What was your intent for using modern contraceptives the first time?	48. Do these same reasons above motivate you to continue using modern contraceptives?	49. How important is your reason for first adopting modern contraceptive use?	50. Do you think the benefits of using modern contraceptives outweighs the challenges of using them?	Any other comments	12. If 'no' to question 9, why does he not know?
		Schooling/Apprenticeship	JHS	Christian	Co-habiting	Tertiary	Teaching	1 year	No	Injectables	It provides privacy	No		Yes	Yes	Yes	Yes	Yes	Yes	Yes	Yes	Yes	Yes	Yes	No	Yes	Side effects of contraceptives	No	Irregular bleeding	No	No	The side effects are not of health concern to me	Yes	No	Yes		Yes	Yes	Yes	No	Yes	Yes	Yes	To complete school/apprenticeship before having a child/next child	Yes	4	Yes
		Artisan	JHS	Christian	Married	JHS	Driving	3 years	No	Injectables	It is the method recommended by associates	No		Yes	Yes	Yes	Yes	Yes	Yes	Yes	Yes	Yes	Yes	No	No	Yes		No	Irregular bleeding	No	No		Yes	No	No		No	No	No	No	Yes	Yes	Yes	To space my birthing for optimum care of existing children, To limit childbirth for optimum care of existing children	Yes	4	Yes
		Trading	Nil	Non-religious	Single	Nil	Driving	2 years	No	Injectables	It provides a favourable schedule	No		No	No	No	No	Yes	Yes	Yes	Yes	Yes	Yes	Yes	No	Yes	Side effects of contraceptives	No	Irregular bleeding, Low libido	Yes	No		Yes	No	Yes	I avoided sex	No	No	No	No	Yes	Yes	Yes	To limit childbirth for optimum care of existing children, To be sure about the union between me and my partner before pregnancy	Yes	4	Yes	I experienced dizziness and headache as rumours have it initially and I'm worried I'm not having my periods but I just don't want to get pregnant again.
		Trading	Primary	Christian	Married	Tertiary	Teaching	4 years and above	Yes	Injectables	I was just trying which type would suit me.	No		Yes	Yes	Yes	No	Yes	Yes	Yes	Yes	Yes	Yes	No	No	No		No		No	No		No	No	No		No	No	No	No	No	No	No	To space my birthing for optimum care of existing children	Yes	4	Yes	If using it were giving me problems iwould have stopped.
		Fish-monging	Primary	Muslim	Co-habiting	Unknown	Artisan	1 year	No	Injectables	It is the method recommended by associates	No		No	No	Yes	No	No	No	No	No	Yes	Yes	No	No	Yes	Side effects of contraceptives	No	Irregular bleeding, Waist pain	No		One just have to find a way of coping	Yes	No	Yes	I avoided sex	Yes	Yes	No	Yes	No	No	No	To be sure about the union between me and my partner before pregnancy	Yes	4	No	If I would not have any complications with the ceased periods, I dont have any problem. Also I did implant for 3 years but a friend said that could give me heart problems so I changed to the injectables.	It is not necessary for him to know.
		Trading	JHS	Christian	Married	JHS	Driving	3 years	Yes	Injectables	It provides privacy	No		Yes	Yes	Yes	Yes	Yes	Yes	Yes	Yes	Yes	Yes	No	No	Yes	Side effects of contraceptives	Yes	Irregular bleeding	Yes	No		No	No	Yes	I avoided sex	No	No	No	No	Yes	Yes	Yes	To get more money before having a child/next child	Yes	4	Yes
		Trading	JHS	Christian	Co-habiting	JHS	Driving	4 years and above	Yes	Injectables	It is the method recommended by associates	No		Yes	Yes	Yes	Yes	Yes	Yes	Yes	Yes	Yes	Yes	Yes	No	Yes	Side effects of contraceptives	Yes	Irregular bleeding	No	No		Yes	No	Yes	I avoided sex	No	No	No	No	Yes	Yes	Yes	To get more money before having a child/next child	Yes	4	Yes	Not spacing one's births brings so much stress on women. I got pregnant a year my first child and it was difficult times for me. So when they mentinoned FP at weighing, I decided to try. For the past 7 years that I have been on FP, I am able to focus on my business to make more money as the kids are in school so it's very helpful.
		Artisan	JHS	Christian	Single	SHS	Artisan	1 year	Yes	Injectables	It provides a favourable schedule	No		No	No	Yes	No	Yes	Yes	Yes	Yes	Yes	Yes	Yes	No	Yes	Side effects of contraceptives	No	Irregular bleeding	Yes	Yes		Yes	No	Yes	I avoided sex	Yes	No	No	Yes	Yes	Yes	Yes	To be sure about the union between me and my partner before pregnancy	Yes	3	Yes
		Trading	JHS	Christian	Married	JHS	Driving	3 years	Yes	Injectables	Unpleasant experience from implant method	No		No	Yes	Yes	Yes	Yes	Yes	Yes	Yes	Yes	Yes	No	No	Yes	Side effects of contraceptives	No	Irregular bleeding	No		The side effects are not of health concern to me	Yes	No	No		No	No	No	No	Yes	Yes	Yes	To get more money before having a child/next child, To be sure about the union between me and my partner before pregnancy	Yes	4	Yes	I was using implant but I didn't like the experience then so I changed it.
		Trading	JHS	Christian	Single	Unknown	Artisan	3 years	No	Injectables	It provides privacy	No		No	No	No	No	Yes	Yes	Yes	Yes	Yes	Yes	No	No	Yes	Side effects of contraceptives	No	Irregular bleeding	No		One just have to find a way of coping	Yes	No	Yes	I avoided sex	Yes	No	No	No	Yes	Yes	No	To be sure about the union between me and my partner before pregnancy	Yes	4	Yes	I have used injectables for so long. My last child is even 12 years. But I stopped for sometime and resumed about 4years ago.	It is not necessary for him to know.
		Trading	SHS	Christian	Married	Tertiary	Teaching	1 year	Yes	Injectables	Scared of implants	No		Yes	Yes	Yes	Yes	Yes	Yes	Yes	Yes	Yes	Yes	Yes	No	Yes	Side effects of contraceptives	Yes	Irregular bleeding	Yes	Yes		Yes	No	No		Yes	Yes	Yes	No	Yes	Yes	Yes	To complete school/apprenticeship before having a child/next child	Yes	4	No
		Trading	JHS	Christian	Married	SHS	Royalty	4 years and above	Yes	Injectables	It provides a favourable schedule	No		Yes	Yes	Yes	Yes	Yes	Yes	Yes	Yes	Yes	No	No	No	Yes	Side effects of contraceptives	No	Irregular bleeding	Yes		The side effects are not of health concern to me	Yes	No	Yes	I avoided sex	Yes	No	No	No	Yes	Yes	Yes	To limit childbirth for optimum care of existing children	Yes	4	Yes	I have been doing this for the past 15 years though I stopped a while and resumed 8 years ago. I always have my menses whenever I stop so I know that not having my menses while taking the injection is not a problem.
		Trading	JHS	Christian	Married	JHS	Driving	1 year	Yes	Injectables	It is the method recommended by associates	No		Yes	Yes	Yes	Yes	Yes	Yes	Yes	Yes	Yes	Yes	Yes	No	Yes	Side effects of contraceptives	Yes	Irregular bleeding	Yes	No		Yes	Yes	No		No			No	Yes	Yes	Yes	To avoid pregnancy due to unpleasant pregnancy or childbirth experience(s)	Yes	4	No	I had C/S and they say if I get pregnant again before my child is 2 years I will have C/S again other than that I would have stopped because I don't get my periods and that is not good.
		Teaching	SHS	Christian	Married	JHS	Driving	1 year	Yes	Injectables	It provides a favourable schedule, It is the method recommended by associates	No		Yes	Yes	Yes	Yes	Yes	Yes	Yes	Yes	Yes	No	No	No	No							Yes	No	No		Yes	No	No	Yes	Yes	No	No	To space my birthing for optimum care of existing children	Yes	3	Yes	I don't have any problem using family planning. I just stop when I want to get pregnant. I have been using it for the past 4 years.
		Trading	JHS	Christian	Co-habiting	JHS	Driving	2 years	No	Injectables	It provides privacy	No		Yes	No	Yes	Yes	Yes	Yes	Yes	Yes	Yes	Yes	Yes	No	Yes	Side effects of contraceptives, Partner disapproval	No	Irregular bleeding	Yes	No		Yes	No	No		No			No	Yes	Yes	Yes	To get more money before having a child/next child	Yes	4	Yes		He will not allow me to continue use.
		Trading	SHS	Christian	Married	JHS	Trading	1 year	Yes	Injectables	It has less side effects, It is the method recommended by associates	Yes	Associates advised against it	No	No	Yes	No	Yes	No	No	No	No	Yes	No	No	Yes	Side effects of contraceptives	Yes	Irregular bleeding, Weight loss	No			Yes	Yes	Yes	I avoided sex	No			No	Yes	Yes	Yes	To avoid pregnancy due to unpleasant pregnancy or childbirth experience(s)	Yes	4	Yes	I had C/S and the doctor advised me to do family planning. When I did the 3years type, I was having problems so I stopped to use postinor 2 but I heard it can fail you and my friend told me to do the 3months injection type.
		Sales girl	SHS	Christian	Co-habiting	SHS	Schooling/Apprenticeship	1 year	No	Injectables	It provides privacy	No		Yes	Yes	Yes	Yes	Yes	Yes	Yes	Yes	Yes	Yes	Yes	No	Yes	Side effects of contraceptives	No	Irregular bleeding	No		I was informed about possible side effects	Yes	No	Yes	I used emergency pills	No			No	Yes	Yes	No	To complete school/apprenticeship before having a child/next child	Yes	4	Yes		It is not necessary for him to know.
		Health work	Tertiary	Christian	Married	Tertiary	Teaching	3 years	Yes	Injectables	It provides privacy, It has less side effects	No		Yes	Yes	Yes	Yes	Yes	Yes	Yes	Yes	Yes	Yes	No	No	Yes	Side effects of contraceptives	No	Irregular bleeding, Weight gain	No		The side effects are not of health concern to me	Yes	No	Yes	I avoided sex	Yes	No	No	No	Yes	Yes	No	To space my birthing for optimum care of existing children	Yes	3	Yes
		Trading	JHS	Muslim	Married	JHS	Trading	3 years	Yes	Pills	It has less side effects	No		Yes	Yes	Yes	Yes	Yes	Yes	Yes	Yes	Yes	Yes	Yes	No	No							Yes	No	Yes	I avoided sex	Yes	Yes	No	Yes	Yes	Yes	No	To space my birthing for optimum care of existing children	Yes	3	Yes
		Artisan	SHS	Christian	Married	Tertiary	Trading	4 years and above	Yes	Pills	It has less side effects	Yes	It's side effects	Yes	Yes	Yes	Yes	Yes	Yes	Yes	Yes	Yes	Yes	Yes	No	No							Yes	No	Yes	I used condom	Yes	Yes	Yes	No	Yes	Yes	No	To limit childbirth for optimum care of existing children	Yes	4	Yes	My husband is a businessman and travels a lot so I take the pills some few days before he comes back and stop when he goes. Before I was taking it everyday but it's not easy. One nurse taught me so for the past 2 years this is how I have been doing it and it is better.
		Health work	Tertiary	Christian	Co-habiting	Tertiary	Secretary	2 years	Yes	Pills	It has less side effects	No		Yes	Yes	Yes	Yes	Yes	Yes	Yes	Yes	Yes	Yes	No	Yes	Yes	Side effects of contraceptives	No	Irregular bleeding	No		The side effects are not of health concern to me	Yes	No	No		Yes	Yes	Yes	Yes	Yes	Yes	No	To complete school/apprenticeship before having a child/next child	No	4	Yes
		Unemployed	JHS	Christian	Single	Unknown	Driving	4 years and above	No	Injectables	It provides privacy	No		No	No	Yes	Yes	Yes	Yes	Yes	Yes	Yes	Yes	Yes	No	No	Side effects of contraceptives	No	Headache, Irregular bleeding	Yes	Yes		Yes	No	Yes	I avoided sex	Yes	Yes	Yes	No	Yes	Yes	No	To limit childbirth for optimum care of existing children	Yes	4	Yes	I can't be giving birth again at my age again. My daughters will give me grandchildren soon so I can support them.	It is not necessary for him to know.
		Health work	Tertiary	Muslim	Married	Tertiary	Banking	1 year	Yes	Injectables	It has less side effects	Yes	My insertion arm was swelling.	No	No	Yes	No	Yes	Yes	No	Yes	Yes	Yes	Yes	No	Yes	Side effects of contraceptives	No	Irregular bleeding	No		One just have to find a way of coping	Yes	No	No		Yes	Yes	Yes	Yes	Yes	Yes	Yes	To avoid pregnancy due to unpleasant pregnancy or childbirth experience(s)	Yes	4	Yes
		Unemployed	Primary	Christian	Co-habiting	JHS	Fishing	1 year	No	Injectables	It provides privacy	No		Yes	No	Yes	Yes	Yes	Yes	Yes	Yes	Yes	Yes	Yes	Yes	Yes	Side effects of contraceptives, Partner disapproval	No	Irregular bleeding, Weight loss	Yes	No		Yes	No	No		Yes			Yes	Yes	No		To be sure about the union between me and my partner before pregnancy	Yes	4	Yes		He will not allow me to continue use.
		Trading	JHS	Christian	Married	SHS	Driving	3 years	Yes	Injectables	It is the method recommended by associates	No		Yes	No	Yes	Yes	Yes	Yes	Yes	Yes	Yes	Yes	No	No	Yes	Side effects of contraceptives	No	Irregular bleeding, Weight gain	No		Long waiting time at the facility, One just have to find a way of coping	Yes	No	Yes	I avoided sex	Yes	No		No	Yes	Yes	No	To get more money before having a child/next child, To space my birthing for optimum care of existing children	Yes	4	Yes	I got pregnant again when my first child was just 4 months old and it was stressful. It affected my business so now I have learnt a lesson.	He will not allow me to continue use.
		Fish-monging	Nil	Christian	Married	JHS	Fishing	2 years	No	Injectables	It provides privacy, It is the method recommended by associates	No		No	No	Yes	No	Yes	Yes	Yes	Yes	Yes	Yes	Yes	No	Yes	Side effects of contraceptives, Partner disapproval	No	Irregular bleeding	No		One just have to find a way of coping, I was informed about possible side effects	Yes	Yes	No	I avoided sex	No			Yes	Yes	Yes	Yes	To limit childbirth for optimum care of existing children	Yes	4	Yes	My children are plenty; even 2 died else they would be 8. It is not easy to take care of them. The financial burden is too much and now the first one is going to SHS.	He will not allow me to continue use.
		Teaching	Tertiary	Christian	Married	Tertiary	Teaching	1 year	Yes	Injectables	It provides a favourable schedule	No		Yes	Yes	Yes	Yes	Yes	Yes	Yes	No	No	Yes	No	No	Yes	Side effects of contraceptives	No	Irregular bleeding	Yes	No		Yes	No	No		Yes	No		Yes	Yes	Yes	No	To complete school/apprenticeship before having a child/next child	Yes	4	Yes
		Unemployed	JHS	Christian	Single	Unknown	Trading	4 years and above	No	Injectables	It provides privacy, It provides a favourable schedule	No		Yes	No	Yes	Yes	Yes	Yes	Yes	Yes	Yes	Yes	Yes	No	Yes	Side effects of contraceptives	No	Irregular bleeding	No		One just have to find a way of coping, I was informed about possible side effects	Yes	No	Yes	I avoided sex	Yes	Yes	Yes	No	Yes	Yes	Yes	To be sure about the union between me and my partner before pregnancy	Yes	4	Yes		It is not necessary for him to know.
		Unemployed	JHS	Muslim	Single	JHS	Artisan	1 year	No	Injectables	It provides privacy	No		Yes	No	Yes	Yes	Yes	Yes	Yes	Yes	Yes	Yes	Yes	No	Yes	Side effects of contraceptives	Yes	Irregular bleeding	Yes	No		Yes	Yes	No		No			No	Yes	Yes	Yes	To complete school/apprenticeship before having a child/next child	Yes	3	Yes		It is not necessary for him to know.
		Schooling/Apprenticeship	JHS	Christian	Co-habiting	JHS	Artisan	2 years	Yes	Injectables	It has less side effects, It provides a favourable schedule	Yes	It's side effects	Yes	No	Yes	Yes	Yes	Yes	Yes	Yes	Yes	No	No	No	No							Yes	No	Yes	I used emergency pills	No			No	Yes	Yes	No	To complete school/apprenticeship before having a child/next child	Yes	4	Yes
		Artisan	SHS	Christian	Co-habiting	SHS	Artisan	2 years	Yes	Pills	It provides privacy, It has less side effects	Yes	It's side effects	Yes	Yes	Yes	Yes	Yes	Yes	Yes	Yes	Yes	Yes	Yes	Yes	No							Yes	Yes	Yes	I used condom	Yes	Yes	Yes	Yes	Yes	Yes	No	To get more money before having a child/next child	Yes	4	Yes
		Fish-monging	Nil	Christian	Married	Primary	Artisan	1 year	No	Injectables	It provides privacy, It has less side effects	Yes	It provided less privacy, It's side effects	Yes	No	Yes	Yes	Yes	Yes	Yes	Yes	Yes	Yes	Yes	No	Yes	Side effects of contraceptives, Partner disapproval	No	Irregular bleeding, Weight loss	Yes	No		Yes	Yes	No		No			No	Yes	Yes	Yes	To get more money before having a child/next child, To space my birthing for optimum care of existing children	Yes	4	Yes	I did the 5 years method but my husband was angry when he saw it so I changed to the 3 months injection.	He will not allow me to continue use.
		Trading	Nil	Muslim	Single	Unknown	Driving	3 years	No	Injectables	It provides a favourable schedule, It is the method recommended by associates	No		No	No	Yes	No	No	Yes	No	Yes	Yes	Yes	Yes	No	Yes	Side effects of contraceptives	Yes	Irregular bleeding	No		Long waiting time at the facility	Yes	Yes	Yes	I avoided sex	No			Yes	Yes	Yes	No	To limit childbirth for optimum care of existing children	Yes	4	Yes	I am worried my periods don't come but I also don't want to get pregnant because the 6 children are ok.	It is not necessary for him to know.
		Teaching	Tertiary	Christian	Married	Tertiary	Trading	1 year	Yes	Injectables	It is the method recommended by associates	No		Yes	Yes	Yes	Yes	Yes	Yes	Yes	Yes	Yes	Yes	Yes	Yes	Yes	Side effects of contraceptives	Yes	Headache, Irregular bleeding	Yes	No		No		Yes	I used condom	Yes	No		Yes	Yes	Yes	No	To grant partner’s request	Yes	3	No
		Trading	Nil	Muslim	Co-habiting	JHS	Driving	4 years and above	No	Injectables	It provides privacy	No		Yes	No	Yes	Yes	Yes	No	Yes	Yes	No	Yes	No	No	Yes	Side effects of contraceptives	Yes	Irregular bleeding	Yes	No		Yes	Yes	No		No			No	Yes	Yes	Yes	To be sure about the union between me and my partner before pregnancy	Yes	4	Yes	I'm divorced and I can't get pregnant out of wedlock because of my religion so I have to wait for the man to marry me before I can get pregnant.	It is not necessary for him to know.
		Sales girl	SHS	Christian	Co-habiting	SHS	Banking	2 years	Yes	Injectables	It is the method recommended by associates	No		Yes	Yes	Yes	Yes	Yes	Yes	Yes	Yes	Yes	Yes	Yes	No	Yes	Side effects of contraceptives	No	Irregular bleeding	Yes	Yes		Yes	Yes	No	I avoided sex	No			No	Yes	Yes	No	To get a (good) job before having a child/next child, To grant partner’s request	Yes	4	Yes
		Unemployed	SHS	Christian	Married	JHS	Businessman	2 years	Yes	Injectables	It is the method recommended by associates	No		No	No	Yes	Yes	Yes	Yes	No	No	No	No	No	No	Yes	Poor quality of care, Side effects of contraceptives	Yes	Irregular bleeding, Weight loss	No		One just have to find a way of coping	Yes	No	No		Yes			No	Yes	Yes	Yes	To avoid pregnancy due to unpleasant pregnancy or childbirth experience(s)	Yes	4	Yes	Some nurses should be more friendly and patient with us. We come here for a reason.
		Unemployed	JHS	Muslim	Single	Unknown	Driving	2 years	No	Injectables	It provides privacy	No		Yes	No	Yes	Yes	Yes	Yes	Yes	Yes	Yes	Yes	Yes	No	No							Yes	No	No		No			Yes	Yes	Yes	Yes	To complete school/apprenticeship before having a child/next child	Yes	4	Yes		It is not necessary for him to know.
		Trading	JHS	Christian	Married	JHS	Trading	3 years	Yes	Injectables	It provides a favourable schedule	No		Yes	No	Yes	Yes	Yes	Yes	Yes	Yes	Yes	Yes	No	No	Yes	Side effects of contraceptives	No	Irregular bleeding	No		The side effects are not of health concern to me, I was informed about possible side effects	Yes	No	Yes	I avoided sex	Yes	No		No	Yes	Yes	No	To limit childbirth for optimum care of existing children	Yes	3	Yes	I have done this for 11 years now. I take a break when my husband travels and then resume when he comes back. He has not been travelling for the past 3 years so I have not taken a break. This is to prevent pregnant so if you are not having sex there is no need for it.
		Teaching	Tertiary	Muslim	Married	Tertiary	Trading	1 year	Yes	Pills	It has less side effects	Yes	It's side effects	Yes	Yes	Yes	Yes	Yes	Yes	Yes	Yes	Yes	Yes	Yes	Yes	No							Yes	No	Yes	I avoided sex	Yes	Yes	No	Yes	Yes	Yes	No	To avoid pregnancy due to unpleasant pregnancy or childbirth experience(s)	Yes	4	Yes	I bled a lot in all my deliveries and even fainted during one of them. It is an awful experience so I don't want to go through this again. 3 children are ok. I was initially using the depo but the irregular menses was too much for me so I changed to the pills when my friend told me that allows for regular periods. It has been ok too so for now that is what I've been using though I sometimes forge…
		Trading	Primary	Christian	Married	JHS	Driving	2 years	Yes	Injectables	It is the method recommended by associates	Yes	It's side effects	Yes	No	Yes	Yes	Yes	Yes	Yes	Yes	Yes	Yes	Yes	Yes	Yes	Side effects of contraceptives	Yes	Irregular bleeding	No		One just have to find a way of coping, I was informed about possible side effects	Yes	Yes	Yes	I avoided sex	Yes	Yes	Yes	Yes	Yes	Yes	Yes	To limit childbirth for optimum care of existing children	Yes	4	Yes
		Schooling/Apprenticeship	Primary	Christian	Single	JHS	Schooling/Apprenticeship	1 year	No	Injectables	It is the method recommended by associates	No		No	No	Yes	Yes	No	No	No	Yes	Yes	No	Yes	No	Yes	Side effects of contraceptives	No	Irregular bleeding	No		I was informed about possible side effects	Yes	No	No		No			No	Yes	No		To complete school/apprenticeship before having a child/next child	Yes	3	No
		Health work	Tertiary	Christian	Co-habiting	Tertiary	Health work	1 year	Yes	Injectables	It provides a favourable schedule	No		Yes	Yes	Yes	Yes	Yes	Yes	Yes	Yes	Yes	Yes	Yes	Yes	Yes	Side effects of contraceptives		Irregular bleeding	No		The side effects are not of health concern to me	Yes	No	No		Yes	Yes	No	No	Yes	Yes	No	To get more money before having a child/next child	Yes	4	Yes
		Schooling/Apprenticeship	Tertiary	Christian	Co-habiting	Tertiary	Health work	2 years	Yes	Pills	It has less side effects	No		Yes	Yes	Yes	Yes	Yes	Yes	Yes	Yes	Yes	Yes	No	No	No							Yes	No	Yes	I avoided sex, I used emergency pills	No			No	Yes	Yes	No	To complete school/apprenticeship before having a child/next child	Yes	4	Yes
		Schooling/Apprenticeship	JHS	Christian	Single	JHS	Schooling/Apprenticeship	2 years	Yes	Pills	It has less side effects	No		Yes	No	Yes	Yes	Yes	Yes	Yes	Yes	Yes	Yes	Yes	No	No							Yes	No	Yes	I used emergency pills	No			No	Yes	Yes	No	To complete school/apprenticeship before having a child/next child, To get more money before having a child/next child	Yes	4	Yes
		Trading	SHS	Christian	Co-habiting	SHS	Driving	3 years	No	Injectables	It provides privacy	No		Yes	No	Yes	Yes	Yes	Yes	Yes	Yes	Yes	Yes	Yes	Yes	Yes	Side effects of contraceptives	No	Headache, Irregular bleeding	Yes	Yes		Yes	No	No		No			No	Yes	Yes		To get more money before having a child/next child	Yes	4	Yes		It is not necessary for him to know.
		Artisan	JHS	Christian	Co-habiting	SHS	Artisan	2 years	No	Injectables	It provides privacy, It is the method recommended by associates	No		Yes	Yes	Yes	Yes	Yes	Yes	No	Yes	Yes	Yes	No	No	Yes	Side effects of contraceptives, Partner disapproval	Yes	Irregular bleeding, Weight gain	No		Long waiting time at the facility, One just have to find a way of coping	Yes	No	No		Yes			Yes	Yes	Yes	No	To be sure about the union between me and my partner before pregnancy	Yes	4	Yes		He will not allow me to continue use.
		Schooling/Apprenticeship	JHS	Muslim	Single	JHS	Artisan	2 years	No	Injectables	It provides privacy	No		Yes	No	Yes	Yes	Yes	Yes	Yes	Yes	Yes	Yes	Yes	Yes	Yes	Side effects of contraceptives	Yes	Irregular bleeding	Yes	No		Yes	Yes	No		No			No	Yes	Yes	Yes	To complete school/apprenticeship before having a child/next child	Yes	3	Yes		It is not necessary for him to know.
		Teaching	SHS	Christian	Single	SHS	Banking	2 years	Yes	Injectables	It provides a favourable schedule, It is the method recommended by associates	No		Yes	Yes	Yes	Yes	Yes	Yes	Yes	Yes	Yes	Yes	Yes	No	Yes	Side effects of contraceptives	No	Irregular bleeding	No		The side effects are not of health concern to me, I was informed about possible side effects	Yes	No	No		Yes		Yes	Yes	Yes	Yes	No	To complete school/apprenticeship before having a child/next child, To get a (good) job before having a child/next child	Yes	4	Yes
		Artisan	SHS	Christian	Married	Tertiary	Teaching	2 years	Yes	Injectables	It provides a favourable schedule	No		Yes	No	Yes	Yes	Yes	Yes	Yes	Yes	Yes	Yes	Yes	Yes	Yes	Side effects of contraceptives	No	Irregular bleeding				Yes	No	Yes	I avoided sex	Yes	Yes	Yes	Yes	Yes	Yes	No	To get more money before having a child/next child, To space my birthing for optimum care of existing children	Yes	4	Yes
		Trading	Nil	Christian	Married	Nil	Fishing	4 years and above	Yes	Injectables	It provides a favourable schedule, It is the method recommended by associates	No		Yes	Yes	Yes	Yes	Yes	Yes	Yes	Yes	Yes	Yes	Yes	No	Yes	Side effects of contraceptives	No	Irregular bleeding, Weight loss	Yes	No		Yes	Yes	No		Yes	No		Yes	Yes	Yes	No	I had to stop giving birth when my first child also gave birth else people would laugh at us.	Yes	4	Yes
		Trading	JHS	Christian	Married	JHS	Driving	1 year	No	Injectables	It provides privacy, It provides a favourable schedule	No		Yes	Yes	Yes	Yes	Yes	Yes	Yes	Yes	Yes	Yes	Yes	Yes	Yes	Side effects of contraceptives	No	Irregular bleeding	No		One just have to find a way of coping, I was informed about possible side effects	Yes	No	Yes	I used emergency pills	Yes	Yes	No	No	Yes	Yes	No	To limit childbirth for optimum care of existing children	Yes	4	Yes	I have taken this injection for 8 years. It has helped me to focus on my business and expand it to take care of my children. The first one has conpleted SHS now. I want him to go to the university. But I stop on purpose every 2 years to allow period to come for sometime then I resume because I know that if the blood stays for too long too, it makes you sick so from time to time you have to allow …	It is not necessary for him to know.
		Artisan	SHS	Christian	Married	Tertiary	Banking	2 years	No	Injectables	It provides privacy	No		Yes	Yes	Yes	Yes	Yes	Yes	Yes	Yes	Yes	Yes	Yes	Yes	Yes	Side effects of contraceptives, Partner disapproval	No	Irregular bleeding	No		The side effects are not of health concern to me, I was informed about possible side effects	Yes	No	No		Yes	Yes	Yes	No	Yes	Yes	No	To get more money before having a child/next child	Yes	4	Yes	I have to pretend at the end of every month that I have my period so my husband would not suspect that I am doing family planning. He is the only child and wants more children. I also want to have more but I just started my catering business and I need to let it get established well before anything.	He will not allow me to continue use.
		Teaching	Tertiary	Muslim	Single	Tertiary	Teaching	3 years	No	Injectables	It provides privacy	No		Yes	Yes	Yes	Yes	Yes	Yes	Yes	Yes	Yes	Yes	Yes	Yes	Yes	Side effects of contraceptives	No	Irregular bleeding	Yes	Yes		Yes	No	Yes	I avoided sex	Yes	No	No	Yes	Yes	Yes	No	To complete school/apprenticeship before having a child/next child, To get more money before having a child/next child	Yes	4	Yes		It is not necessary for him to know.
		Unemployed	JHS	Christian	Co-habiting	Primary	Driving	2 years	Yes	Injectables	It is the method recommended by associates	No		Yes	Yes	Yes	Yes	Yes	Yes	Yes	Yes	Yes	Yes	Yes	No	Yes	Side effects of contraceptives	Yes	Irregular bleeding, Weight loss	Yes	No		Yes	Yes	No		No			No	Yes	Yes	No	To grant partner’s request	Yes	4	No	My partner insists I do family planning because I'm not working now and all the financial burden is on him and times are hard. I have to do it to save my unioun.
		Trading	JHS	Christian	Married	Primary	Driving	4 years and above	No	Injectables	It provides privacy, It is the method recommended by associates	Yes	It's side effects, Associates advised against it	Yes	Yes	Yes	Yes	Yes	Yes	Yes	Yes	Yes	Yes	Yes	No	Yes	Side effects of contraceptives	Yes	Irregular bleeding	Yes	No		Yes	No	Yes	I avoided sex	Yes	No		Yes	Yes	Yes	Yes	To limit childbirth for optimum care of existing children	Yes	4	Yes		It is not necessary for him to know.
		Fire service officer	SHS	Christian	Married	SHS	Trading	1 year	No	Injectables	It provides privacy	No		Yes	Yes	Yes	Yes	Yes	Yes	Yes	Yes	Yes	Yes	Yes	Yes	Yes	Side effects of contraceptives	Yes	Irregular bleeding	No		The side effects are not of health concern to me, I was informed about possible side effects	Yes	No	No		Yes	No		Yes	No			To complete school/apprenticeship before having a child/next child, To limit childbirth for optimum care of existing children	Yes	3	Yes		It is not necessary for him to know.
		Artisan	SHS	Christian	Married	Tertiary	Teaching	1 year	Yes	Pills	It has less side effects	No		Yes	Yes	Yes	Yes	Yes	Yes	Yes	Yes	Yes	Yes	Yes	Yes	No							Yes	No	Yes	I avoided sex	Yes	Yes	Yes	Yes	Yes	Yes	No	To space my birthing for optimum care of existing children	Yes	4	Yes
		Unemployed	JHS	Christian	Single	SHS	Driving	2 years	No	Injectables	It provides privacy, It provides a favourable schedule	No		Yes	Yes	Yes	Yes	Yes	Yes	Yes	Yes	Yes	Yes	Yes	Yes	No							Yes	No	Yes	I used emergency pills	No			No	Yes	Yes	No	To be sure about the union between me and my partner before pregnancy	Yes	3	Yes		It is not necessary for him to know.
		Fire service officer	SHS	Muslim	Married	Tertiary	Teaching	1 year	Yes	Injectables	It provides privacy, It provides a favourable schedule	No		Yes	Yes	Yes	Yes	Yes	Yes	Yes	Yes	Yes	Yes	Yes	Yes	Yes	Side effects of contraceptives	No	Irregular bleeding	No		The side effects are not of health concern to me, I was informed about possible side effects	Yes	No	No		No			No	Yes	Yes	No	To space my birthing for optimum care of existing children, To grant partner’s request	Yes	4	Yes
		Teaching	Tertiary	Christian	Married	Tertiary	Administrator	2 years	Yes	Injectables	It provides privacy, It provides a favourable schedule	No		Yes	Yes	Yes	Yes	Yes	Yes	Yes	Yes	Yes	Yes	Yes	No	No							Yes	No	Yes	I used emergency pills	Yes	No		Yes	Yes	No		To space my birthing for optimum care of existing children	Yes	3	No	I don't have any issues doing family planning. Just that my periods are not heavy as before but it comes. Maybe I would have stopped if I had problems.
		Fish-monging	Primary	Christian	Married	Nil	Fishing	3 years	No	Injectables	It provides privacy, It provides a favourable schedule	No		Yes	Yes	Yes	Yes	Yes	Yes	Yes	Yes	Yes	Yes	Yes	No	Yes	Side effects of contraceptives	No	Irregular bleeding	Yes	Yes		Yes	Yes	Yes	I avoided sex	Yes	No		Yes	Yes	Yes	Yes	To limit childbirth for optimum care of existing children	Yes	4	Yes		It is not necessary for him to know.
		Health work	Tertiary	Muslim	Single	SHS	Driving	2 years	No	Pills	It has less side effects	No		Yes	Yes	Yes	Yes	Yes	Yes	Yes	Yes	Yes	Yes	Yes	No	Yes							Yes	No	Yes	I avoided sex	Yes	Yes	Yes	Yes	Yes	Yes	No	To be sure about the union between me and my partner before pregnancy	Yes	4	Yes		It is not necessary for him to know.
		Trading	Primary	Christian	Married	Primary	Fishing	4 years and above	No	Injectables	It provides privacy, It is the method recommended by associates	No		Yes	No	Yes	Yes	Yes	Yes	Yes	Yes	Yes	Yes	Yes	No	Yes	Side effects of contraceptives	No	Irregular bleeding	No		I didn't know I have to report	Yes	Yes	No		No			No	Yes	Yes	Yes	To limit childbirth for optimum care of existing children	Yes	4	Yes		It is not necessary for him to know.
		Schooling/Apprenticeship	JHS	Christian	Single	JHS	Fishing	2 years	No	Injectables	It provides privacy, It provides a favourable schedule	No		Yes	Yes	Yes	Yes	Yes	Yes	Yes	Yes	Yes	Yes	Yes	No	Yes	Side effects of contraceptives	No	Headache, Irregular bleeding	Yes	No		Yes	No	Yes	I avoided sex	Yes	Yes	Yes	Yes	Yes	Yes	No	To complete school/apprenticeship before having a child/next child	Yes	4	Yes	Those who stop because of what people say are not 'serious'. It is not easy but if you know what you want you will force.	It is not necessary for him to know.
		Trading	SHS	Muslim	Married	Tertiary	Teaching	1 year	Yes	Injectables	It provides privacy, It provides a favourable schedule	Yes	It's side effects	Yes	Yes	Yes	Yes	Yes	Yes	Yes	Yes	Yes	Yes	Yes	Yes	Yes	Side effects of contraceptives	No	Irregular bleeding	No		The side effects are not of health concern to me, One just have to find a way of coping	Yes	No	No		Yes	Yes	Yes	Yes	Yes	Yes	No	To space my birthing for optimum care of existing children	Yes	4	Yes
		Trading	SHS	Christian	Married	JHS	Fishing	3 years	Yes	Injectables	It provides privacy, It provides a favourable schedule	No		Yes	Yes	Yes	Yes	Yes	Yes	Yes	Yes	Yes	Yes	Yes	No	No							Yes	No	Yes	I used emergency pills	Yes	No		Yes	Yes	Yes	No	To limit childbirth for optimum care of existing children	Yes	3	Yes
		Banking	SHS	Muslim	Single	SHS	Banking	2 years	Yes	Injectables	It provides privacy, It provides a favourable schedule	No		Yes	Yes	Yes	Yes	Yes	Yes	Yes	Yes	Yes	Yes	Yes	No	Yes	Side effects of contraceptives	No	Irregular bleeding, Weight loss	Yes	Yes		Yes	No	Yes	I used condom	No			No	Yes	Yes	Yes	To complete school/apprenticeship before having a child/next child, To get a (good) job before having a child/next child	Yes	4	Yes
		Unemployed	SHS	Muslim	Married	Tertiary	Banking	3 years	No	Injectables	It provides privacy, It is the method recommended by associates	No		Yes	No	Yes	Yes	Yes	Yes	Yes	Yes	Yes	Yes	Yes	No	Yes	Side effects of contraceptives	Yes	Irregular bleeding, Weight gain	Yes	No		Yes	Yes	Yes	I avoided sex	No			No	Yes	Yes	Yes	To limit childbirth for optimum care of existing children	Yes	3	No		It is not necessary for him to know.
		Artisan	JHS	Muslim	Married	JHS	Driving	2 years	No	Injectables	It provides privacy, It is the method recommended by associates	No		No	No	Yes	No	Yes	Yes	No	No	No	Yes	No	No	Yes	Side effects of contraceptives	No	Headache, Irregular bleeding	No		I didn't know I have to report	Yes	Yes	No		No			No	Yes	Yes	Yes	To get more money before having a child/next child, To space my birthing for optimum care of existing children	Yes	3	Yes
		Trading	SHS	Christian	Married	JHS	Artisan	3 years	Yes	Injectables	It provides privacy, It is the method recommended by associates	No		Yes	Yes	Yes	Yes	Yes	Yes	Yes	Yes	Yes	Yes	Yes	No	Yes	Side effects of contraceptives	No	Irregular bleeding	Yes	No		Yes	Yes	No		Yes	No		No	Yes	Yes	Yes	To limit childbirth for optimum care of existing children	Yes	4	No
		Unemployed	SHS	Christian	Co-habiting	JHS	Artisan	2 years	No	Injectables	It provides privacy, It is the method recommended by associates	No		Yes	No	Yes	Yes	Yes	Yes	Yes	Yes	Yes	Yes	Yes	No	Yes	Side effects of contraceptives	No	Irregular bleeding, Weight loss	No		One just have to find a way of coping, I was informed about possible side effects	Yes	No	No		No			No	Yes	Yes	Yes	To be sure about the union between me and my partner before pregnancy	Yes	4	Yes		It is not necessary for him to know.
		Trading	Primary	Christian	Co-habiting	JHS	Driving	3 years	No	Injectables	It provides privacy, It provides a favourable schedule	No		Yes	No	Yes	Yes	Yes	Yes	Yes	Yes	Yes	Yes	No	No	No							Yes	No	Yes	I avoided sex	No			No	Yes	Yes	No	To be sure about the union between me and my partner before pregnancy	Yes	4	Yes		It is not necessary for him to know.
		Fish-monging	Primary	Christian	Co-habiting	JHS	Fishing	2 years	Yes	Injectables	It provides privacy, It provides a favourable schedule	Yes	It's side effects, Associates advised against it	Yes	Yes	Yes	Yes	Yes	Yes	Yes	Yes	Yes	Yes	No	No	Yes	Side effects of contraceptives	No	Headache, Irregular bleeding	Yes	Yes		No	No	Yes	I used emergency pills	Yes	No		Yes	Yes	Yes	No	To get more money before having a child/next child, To avoid pregnancy due to unpleasant pregnancy or childbirth experience(s)	Yes	4	Yes
		Health work	JHS	Christian	Married	JHS	Driving	4 years and above	No	Injectables	It provides privacy, It provides a favourable schedule	No		Yes	Yes	Yes	Yes	Yes	Yes	Yes	Yes	Yes	Yes	Yes	Yes	Yes	Side effects of contraceptives	No	Headache, Irregular bleeding	No		The side effects are not of health concern to me, I was informed about possible side effects	Yes	No	Yes	I avoided sex	Yes	Yes	Yes	Yes	Yes	Yes	No	To limit childbirth for optimum care of existing children	Yes	4	Yes		It is not necessary for him to know.
		Trading	SHS	Christian	Married	Tertiary	Banking	3 years	No	Injectables	It provides privacy, It provides a favourable schedule	No		Yes	Yes	Yes	Yes	Yes	Yes	Yes	Yes	Yes	Yes	Yes	No	Yes	Side effects of contraceptives	Yes	Irregular bleeding, Weight gain	Yes	Yes		Yes	No	No		Yes			No	Yes	Yes	No	To avoid pregnancy due to unpleasant pregnancy or childbirth experience(s)	Yes	4	Yes		It is not necessary for him to know.
		Trading	JHS	Christian	Co-habiting	JHS	Artisan	2 years	No	Injectables	It provides privacy, It has less side effects	Yes	It's side effects	Yes	Yes	Yes	Yes	Yes	Yes	Yes	Yes	Yes	Yes	No	No	Yes	Side effects of contraceptives	No	Irregular bleeding, Sexual problems	No		One just have to find a way of coping, I was informed about possible side effects	Yes	No	No		No			No	Yes	Yes	Yes	To get more money before having a child/next child, To be sure about the union between me and my partner before pregnancy	Yes	4	Yes		It is not necessary for him to know.
		Unemployed	JHS	Christian	Single	Unknown	Fishing	1 year	No	Injectables	It provides privacy, It provides a favourable schedule	No		Yes	Yes	Yes	Yes	Yes	Yes	Yes	Yes	Yes	Yes	Yes	Yes	Yes	Side effects of contraceptives	No	Irregular bleeding	No		Long waiting time at the facility	Yes	No	No		No			No	Yes	Yes	Yes	To complete school/apprenticeship before having a child/next child	Yes	3	Yes		It is not necessary for him to know.
		Trading	JHS	Muslim	Single	JHS	Artisan	2 years	No	Injectables	It provides privacy, It provides a favourable schedule	No		Yes	Yes	Yes	Yes	Yes	Yes	Yes	Yes	Yes	Yes	Yes	No	No							Yes	No	Yes	I used emergency pills	No			No	Yes	Yes	No	To be sure about the union between me and my partner before pregnancy	Yes	3	Yes		It is not necessary for him to know.
		Trading	Primary	Christian	Married	JHS	Fishing	2 years	No	Injectables	It provides privacy, It is the method recommended by associates	No		Yes	Yes	Yes	Yes	Yes	Yes	Yes	Yes	Yes	Yes	No	No	Yes	Side effects of contraceptives	No	Irregular bleeding, Sexual problems	No		One just have to find a way of coping, I was informed about possible side effects	Yes	No	Yes	I avoided sex	No			No	Yes	Yes	Yes	To get more money before having a child/next child	Yes	4	Yes		It is not necessary for him to know.
		Trading	JHS	Christian	Co-habiting	Primary	Fishing	3 years	Yes	Injectables	It provides privacy, It is the method recommended by associates	No		Yes	Yes	Yes	Yes	Yes	Yes	Yes	Yes	Yes	Yes	Yes	No	Yes	Side effects of contraceptives	No	Irregular bleeding, Dizziness	Yes	Yes		Yes	No	Yes	I used emergency pills	Yes	No	Yes	Yes	Yes	Yes	Yes	To get more money before having a child/next child	Yes	4	Yes
		Trading	JHS	Christian	Married	JHS	Artisan	2 years	No	Injectables	It provides privacy, It has less side effects	Yes	It provided less privacy, It's side effects	Yes	Yes	Yes	Yes	Yes	Yes	Yes	Yes	Yes	Yes	Yes	No	Yes	Side effects of contraceptives	Yes	Irregular bleeding, Sexual problems	Yes	Yes		Yes	No	Yes	I avoided sex	Yes	No		Yes	Yes	Yes	Yes	To get more money before having a child/next child	Yes	3	Yes		It is not necessary for him to know.
		Schooling/Apprenticeship	JHS	Christian	Co-habiting	JHS	Artisan	2 years	Yes	Injectables	It provides privacy, It is the method recommended by associates	No		Yes	Yes	Yes	Yes	Yes	Yes	Yes	Yes	Yes	Yes	Yes	Yes	Yes	Side effects of contraceptives	No	Irregular bleeding, Weight loss	Yes	No		Yes	Yes	Yes	I used emergency pills	No	No		No	Yes	Yes	No	To complete school/apprenticeship before having a child/next child, To get more money before having a child/next child	Yes	4	Yes
		Artisan	SHS	Christian	Married	JHS	Driving	1 year	No	Injectables	It provides privacy, It provides a favourable schedule	No		Yes	Yes	Yes	Yes	Yes	Yes	Yes	Yes	Yes	Yes	Yes	No	Yes	Side effects of contraceptives	No	Irregular bleeding, Weight loss	Yes	No		Yes	No	No		Yes	Yes	Yes	No	Yes	Yes	Yes	To get more money before having a child/next child	Yes	4	Yes		It is not necessary for him to know.
		Trading	SHS	Christian	Married	JHS	Artisan	2 years	Yes	Pills	It has less side effects	Yes	It's side effects	Yes	Yes	Yes	Yes	Yes	Yes	Yes	Yes	Yes	Yes	Yes	Yes	No							Yes	No	Yes	I avoided sex	Yes	Yes	No	No	Yes	Yes	No	To space my birthing for optimum care of existing children	Yes	4	Yes
		Artisan	JHS	Christian	Married	JHS	Driving	2 years	Yes	Pills	It has less side effects	No		Yes	Yes	Yes	Yes	Yes	Yes	Yes	Yes	Yes	Yes	No	No	No							Yes	No	Yes	I used condom	No			No	Yes	Yes	No	To get more money before having a child/next child, To space my birthing for optimum care of existing children	Yes	4	Yes
		Teaching	Tertiary	Christian	Married	Tertiary	Administrator	1 year	Yes	Pills	It has less side effects	Yes	It's side effects	Yes	Yes	Yes	Yes	Yes	Yes	Yes	Yes	Yes	Yes	No	No	Yes	Unfavourable schedule	No					Yes	No	No		Yes	No		Yes	Yes	Yes	No	To get more money before having a child/next child, To space my birthing for optimum care of existing children	Yes	3	Yes
		Trading	JHS	Muslim	Married	Tertiary	Teaching	1 year	Yes	Injectables	It provides privacy, It provides a favourable schedule	Yes	It's side effects	Yes	Yes	Yes	Yes	Yes	Yes	Yes	Yes	Yes	Yes	Yes	No	Yes	Side effects of contraceptives	No	Irregular bleeding, Sexual problems	No		One just have to find a way of coping, I was informed about possible side effects	Yes	No	No		No			No	Yes	Yes	No	To get more money before having a child/next child, To space my birthing for optimum care of existing children	Yes	4	Yes
		Trading	JHS	Christian	Married	JHS	Trading	2 years	No	Injectables	It provides privacy, It provides a favourable schedule	No		Yes	Yes	Yes	Yes	Yes	Yes	Yes	Yes	Yes	No	No	No	Yes	Side effects of contraceptives	Yes	Irregular bleeding	Yes	No		Yes	No	No		Yes			Yes	Yes	Yes	Yes	To be sure about the union between me and my partner before pregnancy	Yes	4	Yes		He will not allow me to continue use.
		Fish-monging	Primary	Christian	Married	JHS	Artisan	2 years	No	Injectables	It provides privacy, It provides a favourable schedule	No		Yes	Yes	Yes	Yes	Yes	Yes	Yes	Yes	Yes	Yes	Yes	No	Yes	Side effects of contraceptives	No	Irregular bleeding, Sexual problems	No		One just have to find a way of coping, I was informed about possible side effects	Yes	Yes	Yes	I avoided sex	Yes	Yes	Yes	No	Yes	Yes	No	To limit childbirth for optimum care of existing children	Yes	4	Yes		He will not allow me to continue use.
		Trading	JHS	Christian	Co-habiting	JHS	Fishing	1 year	No	Injectables	It provides privacy, It provides a favourable schedule	No		Yes	Yes	Yes	No	Yes	Yes	No	Yes	Yes	Yes	Yes	No	Yes	Side effects of contraceptives	Yes	Irregular bleeding, Sexual problems	No		I didn't know I have to report	Yes	Yes	No		No			No	Yes	Yes	Yes	To get more money before having a child/next child	Yes	3	Yes		He will not allow me to continue use.
		Fish-monging	Nil	Christian	Married	Nil	Fishing	2 years	No	Injectables	It provides privacy, It is the method recommended by associates	No		No	No	Yes	No	Yes	Yes	Yes	Yes	Yes	Yes	No	No	Yes	Side effects of contraceptives	No	Irregular bleeding	Yes	No		Yes	No	No		No			No	Yes	Yes	Yes	To limit childbirth for optimum care of existing children	Yes	4	Yes		It is not necessary for him to know.
		Trading	JHS	Christian	Married	JHS	Driving	3 years	Yes	Injectables	It is the method recommended by associates	No		Yes	Yes	Yes	Yes	Yes	Yes	Yes	Yes	Yes	Yes	Yes	No	Yes	Side effects of contraceptives	Yes	Irregular bleeding, Weight gain	No		One just have to find a way of coping, I was informed about possible side effects	Yes	No	Yes	I avoided sex	Yes	No		No	Yes	Yes	No	To limit childbirth for optimum care of existing children	Yes	4	Yes
		Artisan	JHS	Christian	Married	Tertiary	Teaching	2 years	Yes	Injectables	It provides privacy, It provides a favourable schedule	Yes	It's side effects	Yes	Yes	Yes	Yes	Yes	Yes	Yes	Yes	Yes	Yes	Yes	Yes	Yes	Side effects of contraceptives	No	Headache, Irregular bleeding	No		The side effects are not of health concern to me, I was informed about possible side effects	Yes	No	Yes	I used emergency pills	No			No	Yes	Yes	No	To limit childbirth for optimum care of existing children	Yes	4	Yes
		Trading	JHS	Muslim	Married	JHS	Artisan	3 years	No	Injectables	It provides privacy	No		Yes	Yes	Yes	Yes	Yes	Yes	Yes	Yes	Yes	Yes	Yes	No	Yes	Side effects of contraceptives, Partner disapproval	No	Irregular bleeding	Yes	Yes		Yes	No	Yes	I used emergency pills	Yes	No	Yes	No	Yes	Yes	Yes	To limit childbirth for optimum care of existing children	Yes	4	Yes		He will not allow me to continue use.
		Schooling/Apprenticeship	JHS	Muslim	Single	SHS	Driving	2 years	No	Injectables	It provides privacy, It is the method recommended by associates	No		Yes	No	Yes	Yes	Yes	Yes	Yes	Yes	Yes	Yes	Yes	No	Yes	Side effects of contraceptives	No	Irregular bleeding, Weight gain	Yes	Yes		Yes	No	Yes	I used emergency pills	No			No	Yes	Yes	Yes	To complete school/apprenticeship before having a child/next child	Yes	4	Yes		It is not necessary for him to know.
		Schooling/Apprenticeship	SHS	Christian	Single	SHS	Schooling/Apprenticeship	2 years	Yes	Injectables	It provides privacy, It is the method recommended by associates	No		Yes	Yes	Yes	Yes	Yes	Yes	Yes	Yes	Yes	Yes	Yes	No	Yes	Side effects of contraceptives	No	Irregular bleeding	No		One just have to find a way of coping, I was informed about possible side effects	Yes	No	Yes	I used emergency pills	No			No	Yes	Yes	No	To complete school/apprenticeship before having a child/next child, To be sure about the union between me and my partner before pregnancy	Yes	4	Yes
		Artisan	SHS	Christian	Married	SHS	Artisan	2 years	Yes	Injectables	It is the method recommended by associates	No		Yes	Yes	Yes	Yes	Yes	Yes	Yes	Yes	Yes	Yes	Yes	No	Yes	Side effects of contraceptives	No	Irregular bleeding, Weight loss	Yes	No		Yes	Yes	No		No			No	No			To get more money before having a child/next child	Yes	4	Yes	I was able to set up my shop not long ago so I have to wait a little before I have children. But honestly if we could get a method that makes us get our periods regularly, it would be very helpful.
		Trading	JHS	Christian	Co-habiting	JHS	Fishing	1 year	No	Injectables	It provides privacy, It is the method recommended by associates	No		Yes	No	Yes	Yes	Yes	Yes	Yes	Yes	Yes	Yes	No	No	Yes	Side effects of contraceptives	Yes	Irregular bleeding, Weight loss	Yes	No		Yes	Yes	Yes	I avoided sex	No			No	Yes	Yes	Yes	To be sure about the union between me and my partner before pregnancy	Yes	4	Yes		It is not necessary for him to know.
		Unemployed	SHS	Christian	Single	JHS	Fishing	2 years	No	Injectables	It provides privacy, It is the method recommended by associates	No		Yes	Yes	Yes	Yes	Yes	Yes	Yes	Yes	Yes	Yes	Yes	No	Yes	Side effects of contraceptives	No	Irregular bleeding	Yes	Yes		Yes	No	Yes	I used emergency pills	No			No	Yes	Yes	Yes	To get a (good) job before having a child/next child, To be sure about the union between me and my partner before pregnancy	Yes	4	Yes		It is not necessary for him to know.
		Trading	SHS	Christian	Married	SHS	Artisan	2 years	Yes	Injectables	It is the method recommended by associates	No		Yes	Yes	Yes	Yes	Yes	Yes	Yes	Yes	Yes	Yes	Yes	Yes	No	Side effects of contraceptives	No	Irregular bleeding	Yes	No	One just have to find a way of coping, I was informed about possible side effects	Yes	No	Yes	I avoided sex	Yes	No	Yes	Yes	Yes	Yes	No	To get more money before having a child/next child, To space my birthing for optimum care of existing children	Yes	4	Yes
		Hotel attendant	JHS	Christian	Married	SHS	Tour guide	2 years	Yes	Injectables	It is the method recommended by associates	No		Yes	Yes	Yes	Yes	Yes	Yes	Yes	Yes	Yes	Yes	Yes	Yes	Yes	Side effects of contraceptives	No	Irregular bleeding	Yes	No		Yes	Yes	Yes	I avoided sex	No			No	Yes	Yes	Yes	To get more money before having a child/next child	Yes	3	Yes
		Trading	JHS	Christian	Married	SHS	Hotel attendant	1 year	No	Injectables	It provides privacy, It is the method recommended by associates	No		Yes	Yes	Yes	Yes	Yes	Yes	Yes	Yes	Yes	Yes	Yes	No	Yes	Side effects of contraceptives	Yes	Irregular bleeding	Yes	Yes		Yes	Yes	No		No			No	Yes	Yes	Yes	To get more money before having a child/next child, To space my birthing for optimum care of existing children	Yes	4	Yes		It is not necessary for him to know.
		Artisan	JHS	Christian	Married	JHS	Tour guide	2 years	Yes	Injectables	It provides privacy, It is the method recommended by associates	No		Yes	Yes	Yes	Yes	Yes	Yes	Yes	Yes	Yes	Yes	No	No	Yes	Side effects of contraceptives	No	Irregular bleeding	No		The side effects are not of health concern to me, I was informed about possible side effects	Yes	No	Yes	I avoided sex	Yes	Yes	Yes	No	Yes	Yes	No	To get more money before having a child/next child, To space my birthing for optimum care of existing children	Yes	4	Yes	My sister is a nurse and takes depo injectuon too so I know the periods coming will not harm me.
		Unemployed	JHS	Christian	Married	SHS	Hotel attendant	2 years	Yes	Injectables	It provides privacy, It provides a favourable schedule	Yes	It's side effects	Yes	Yes	Yes	Yes	Yes	Yes	Yes	Yes	Yes	Yes	Yes	No	Yes	Side effects of contraceptives	No	Irregular bleeding	Yes	No		Yes	No	Yes	I used emergency pills	No			No	Yes	Yes	No	To get more money before having a child/next child, To space my birthing for optimum care of existing children	Yes	4	Yes
		Trading	SHS	Christian	Married	SHS	Police	3 years	Yes	Injectables	It provides privacy, It provides a favourable schedule	No		Yes	Yes	Yes	Yes	Yes	Yes	Yes	Yes	Yes	Yes	Yes	Yes	Yes	Side effects of contraceptives	No	Irregular bleeding	Yes	Yes		Yes	No	Yes	I avoided sex	No			No	Yes	Yes	No	To get more money before having a child/next child, To space my birthing for optimum care of existing children	Yes	4	Yes
		Self-employed	JHS	Christian	Single	JHS	Driving	3 years	No	Injectables	It provides privacy, It provides a favourable schedule	No		Yes	Yes	Yes	Yes	Yes	Yes	Yes	Yes	Yes	Yes	Yes	No	Yes	Side effects of contraceptives	No	Irregular bleeding	No		Long waiting time at the facility, One just have to find a way of coping	Yes	Yes	Yes	I used emergency pills	No			No	Yes	Yes	Yes	To get more money before having a child/next child, To space my birthing for optimum care of existing children	Yes	4	Yes		It is not necessary for him to know.
		Artisan	JHS	Muslim	Married	JHS	Works with sachet water company	2 years	Yes	Injectables	It provides privacy, It provides a favourable schedule	No		Yes	Yes	Yes	Yes	Yes	Yes	Yes	Yes	Yes	Yes	Yes	No	Yes	Side effects of contraceptives	Yes	Irregular bleeding	Yes	No		Yes	Yes	No		No			No	Yes	Yes	No	To get more money before having a child/next child, To space my birthing for optimum care of existing children	Yes	4	Yes
		Trading	JHS	Christian	Married	SHS	Trading	2 years	No	Injectables	It provides privacy, It is the method recommended by associates	No		Yes	Yes	Yes	Yes	Yes	Yes	Yes	Yes	Yes	Yes	Yes	Yes	Yes	Side effects of contraceptives	No	Irregular bleeding	Yes	Yes		Yes	No	Yes	I avoided sex	No	No		No	Yes	Yes	Yes	To get more money before having a child/next child	Yes	4	Yes		He will not allow me to continue use.
		Trading	JHS	Christian	Co-habiting	JHS	Driving	2 years	No	Injectables	It provides privacy, It is the method recommended by associates	No		Yes	No	Yes	Yes	Yes	Yes	Yes	Yes	Yes	Yes	Yes	No	Yes	Side effects of contraceptives	Yes	Irregular bleeding	No		I didn't know I have to report.	Yes	Yes	Yes	I used emergency pills	No			No	Yes	Yes	Yes	To be sure about the union between me and my partner before pregnancy	Yes	3	Yes		It is not necessary for him to know.
		Trading	JHS	Christian	Single	JHS	Schooling/Apprenticeship	1 year	No	Injectables	It provides privacy, It is the method recommended by associates	No		Yes	Yes	Yes	Yes	Yes	Yes	Yes	Yes	Yes	Yes	Yes	No	Yes	Side effects of contraceptives	Yes	Irregular bleeding, Dizziness	Yes	No		Yes	Yes	No		No			No	Yes	Yes	Yes	To get more money before having a child/next child, To be sure about the union between me and my partner before pregnancy	Yes	4	Yes		It is not necessary for him to know.
		Unemployed	JHS	Christian	Co-habiting	JHS	Driving	2 years	No	Injectables	It provides privacy, It is the method recommended by associates	No		Yes	Yes	Yes	Yes	Yes	Yes	Yes	Yes	Yes	Yes	Yes	Yes	Yes	Side effects of contraceptives	Yes	Irregular bleeding	No		Long waiting time at the facility, One just have to find a way of coping	Yes	Yes	No		No			No	Yes	Yes	Yes	To be sure about the union between me and my partner before pregnancy	Yes	4	Yes		It is not necessary for him to know.
		Sales girl	SHS	Christian	Single	SHS	Security	2 years	Yes	Injectables	It provides a favourable schedule	No		Yes	Yes	Yes	Yes	Yes	Yes	Yes	Yes	Yes	Yes	Yes	No	Yes	Side effects of contraceptives	Yes	Irregular bleeding	Yes	No		Yes	No	Yes	I used emergency pills	No			No	Yes	Yes	Yes	To complete school/apprenticeship before having a child/next child	Yes	4	Yes
		Trading	Primary	Christian	Single	JHS	Cleaner	1 year	No	Injectables	It provides privacy, It is the method recommended by associates	No		Yes	Yes	Yes	Yes	Yes	Yes	Yes	Yes	Yes	Yes	Yes	No	Yes	Side effects of contraceptives	No	Irregular bleeding	Yes	No		Yes	Yes	No		No			No	Yes	Yes	Yes	To get more money before having a child/next child, To space my birthing for optimum care of existing children	Yes	4	Yes		It is not necessary for him to know.
		Trading	JHS	Christian	Single	JHS	Fishing	3 years	Yes	Injectables	It provides privacy, It is the method recommended by associates	No		Yes	Yes	Yes	Yes	Yes	Yes	Yes	Yes	Yes	Yes	Yes	No	Yes	Side effects of contraceptives	No	Irregular bleeding	Yes	No		Yes	Yes	Yes	I used emergency pills	No			No	Yes	Yes	No	To get more money before having a child/next child, To be sure about the union between me and my partner before pregnancy	Yes	4	Yes
		Trading	JHS	Christian	Single	JHS	Driving	1 year	Yes	Injectables	It is the method recommended by associates	No		No	No	Yes	No	Yes	No	No	No	No	Yes	No	No	Yes	Side effects of contraceptives	No	Irregular bleeding	Yes	Yes		Yes	No	No		No			No	Yes	Yes	Yes	To get more money before having a child/next child	Yes	4	Yes	I started at a different place but I didn't like the nurse there amd my friend recommended this place to me. And since I came here they take care of me well.
		Trading	JHS	Christian	Single	JHS	Artisan	2 years	No	Injectables	It provides privacy, It provides a favourable schedule	No		Yes	Yes	Yes	Yes	Yes	Yes	Yes	Yes	Yes	Yes	Yes	No	Yes	Side effects of contraceptives	No	Irregular bleeding	Yes	No		Yes	No	No		Yes	No	Yes	No	Yes	Yes	No	To get more money before having a child/next child	Yes	4	Yes	I personally saw a nurse taking injection for family planning so I know it is not something that will harm us.	It is not necessary for him to know.
		Trading	JHS	Christian	Married	JHS	Hotel attendant	3 years	Yes	Injectables	It provides privacy, It is the method recommended by associates	No		Yes	Yes	Yes	Yes	Yes	Yes	Yes	Yes	Yes	Yes	Yes	Yes	Yes	Side effects of contraceptives	No	Irregular bleeding	Yes	Yes		Yes	No	Yes	I avoided sex	No			No	Yes	Yes	Yes	To limit childbirth for optimum care of existing children	Yes	4	Yes
		Artisan	JHS	Christian	Married	JHS	Police	1 year	Yes	Pills	It has less side effects	Yes	It's side effects	Yes	Yes	Yes	Yes	Yes	Yes	Yes	Yes	Yes	Yes	Yes	No	Yes	Unfavourable schedule	No					Yes	No	Yes	I used condom	No			No	Yes	Yes	No	To get more money before having a child/next child, To space my birthing for optimum care of existing children	Yes	4	Yes
		Trading	JHS	Christian	Married	SHS	Trading	1 year	Yes	Injectables	It provides privacy, It is the method recommended by associates	No		Yes	Yes	Yes	Yes	Yes	Yes	Yes	Yes	Yes	Yes	Yes	No	Yes	Side effects of contraceptives	No	Irregular bleeding	Yes	Yes		Yes	Yes	No		No			No	Yes	Yes	Yes	To limit childbirth for optimum care of existing children	Yes	4	Yes	I was having prolonged heavy periods and I discussed with a friend who said she doesn't have her periods at all. It made me believe what the nurses said that everybody reacts
		Fish-monging	Primary	Christian	Married	Primary	Fishing	2 years	No	Injectables	It provides privacy, It is the method recommended by associates	No		No	No	Yes	No	Yes	Yes	Yes	Yes	Yes	Yes	Yes	No	Yes	Side effects of contraceptives	Yes	Irregular bleeding	Yes	No		Yes	Yes	No		No			No	Yes	Yes	Yes	To limit childbirth for optimum care of existing children	Yes	4	Yes		It is not necessary for him to know.
		Trading	JHS	Christian	Co-habiting	JHS	Fishing	3 years	Yes	Injectables	It provides privacy, It is the method recommended by associates	No		Yes	Yes	Yes	Yes	Yes	Yes	Yes	Yes	Yes	Yes	Yes	No	No							Yes	No	No		No			No	Yes	Yes	No	To limit childbirth for optimum care of existing children	Yes	4	Yes
		Artisan	JHS	Christian	Single	JHS	Driving	2 years	No	Injectables	It provides privacy, It is the method recommended by associates	No		Yes	Yes	Yes	Yes	Yes	Yes	Yes	Yes	Yes	Yes	Yes	Yes	No							Yes	No	Yes	I avoided sex	No			No	Yes	Yes	No	To limit childbirth for optimum care of existing children	Yes	3	Yes		It is not necessary for him to know.
		Trading	Nil	Christian	Married	Primary	Fishing	2 years	No	Injectables	It provides privacy, It is the method recommended by associates	No		Yes	No	Yes	Yes	Yes	Yes	Yes	Yes	Yes	Yes	Yes	No	Yes	Side effects of contraceptives	Yes	Irregular bleeding	Yes	No		Yes	No	No		No			No	Yes	Yes	Yes	To limit childbirth for optimum care of existing children	Yes	4	Yes		He will not allow me to continue use.
		Fish-monging	Primary	Christian	Married	Primary	Fishing	2 years	No	Injectables	It provides privacy, It is the method recommended by associates	No		Yes	No	Yes	Yes	Yes	Yes	Yes	Yes	Yes	Yes	Yes	No	Yes	Side effects of contraceptives	No	Irregular bleeding	Yes	No		Yes	Yes	No		No			No	Yes	Yes	Yes	To limit childbirth for optimum care of existing children	Yes	4	Yes		He will not allow me to continue use.
		Trading	JHS	Christian	Married	JHS	Farming	2 years	No	Injectables	It provides privacy, It is the method recommended by associates	No		Yes	Yes	Yes	Yes	Yes	Yes	Yes	Yes	Yes	Yes	Yes	No	Yes	Side effects of contraceptives	Yes	Irregular bleeding	Yes	No		Yes	Yes	Yes	I avoided sex	No			No	Yes	Yes	Yes	To limit childbirth for optimum care of existing children	Yes	3	Yes		It is not necessary for him to know.
		Trading	SHS	Christian	Married	Tertiary	Teaching	3 years	Yes	Pills	It is the method recommended by associates	No		Yes	Yes	Yes	Yes	Yes	Yes	Yes	Yes	Yes	Yes	Yes	No	No							Yes	No	Yes	I used condom	No			No	Yes	Yes	No	To limit childbirth for optimum care of existing children	Yes	4	Yes
		Trading	JHS	Christian	Married	JHS	Police	1 year	No	Pills	It has less side effects	Yes	It's side effects	Yes	Yes	Yes	Yes	Yes	Yes	Yes	Yes	Yes	Yes	Yes	Yes	No							Yes	No	Yes	I avoided sex	Yes	Yes	Yes	No	Yes	Yes	No	To limit childbirth for optimum care of existing children	Yes	4	Yes		It is not necessary for him to know.
		Trading	JHS	Muslim	Married	JHS	Trading	1 year	No	Pills	It has less side effects, It is the method recommended by associates	No		Yes	Yes	Yes	Yes	Yes	Yes	Yes	Yes	Yes	Yes	Yes	Yes	No							Yes	No	Yes	I avoided sex	No			No	Yes	Yes	Yes	To limit childbirth for optimum care of existing children	Yes	4	Yes		It is not necessary for him to know.
		Fish-monging	Primary	Christian	Married	JHS	Tour guide	4 years and above	No	Injectables	It provides privacy, It provides a favourable schedule	Yes	It's side effects	Yes	Yes	Yes	Yes	Yes	Yes	Yes	Yes	Yes	Yes	Yes	No	Yes	Side effects of contraceptives	No	Irregular bleeding, Sexual problems	No		One just have to find a way of coping, I was informed about possible side effects	No	No	Yes	I avoided sex	Yes	No		Yes	Yes	Yes	Yes	To limit childbirth for optimum care of existing children	Yes	4	Yes		It is not necessary for him to know.
		Trading	Primary	Christian	Single	JHS	Artisan	2 years	Yes	Injectables	It is the method recommended by associates	Yes	It's side effects	No	No	Yes	Yes	Yes	No	Yes	No	No	Yes	No	No	Yes	Side effects of contraceptives	Yes	Irregular bleeding, Weight gain	No		One just have to find a way of coping	Yes	Yes	No		No			No	Yes	Yes	Yes	To get more money before having a child/next child	Yes	4	Yes
		Trading	JHS	Christian	Co-habiting	JHS	Artisan	2 years	No	Injectables	It provides privacy, It is the method recommended by associates	No		Yes	Yes	Yes	Yes	Yes	Yes	Yes	Yes	Yes	Yes	Yes	Yes	Yes	Side effects of contraceptives	Yes	Irregular bleeding	Yes	Yes		Yes	Yes	No		No			No	Yes	Yes	Yes	To space my birthing for optimum care of existing children, To be sure about the union between me and my partner before pregnancy	Yes	4	Yes		It is not necessary for him to know.
		Fuel station attendant	SHS	Christian	Single	Tertiary	Banking	3 years	No	Injectables	It provides privacy, It is the method recommended by associates	No		Yes	Yes	Yes	Yes	Yes	Yes	Yes	Yes	Yes	Yes	Yes	Yes	Yes	Side effects of contraceptives	No	Irregular bleeding	No		One just have to find a way of coping, I was informed about possible side effects	Yes	No	Yes	I used emergency pills	No			No	Yes	Yes	Yes	To get a (good) job before having a child/next child, To space my birthing for optimum care of existing children	Yes	4	Yes		It is not necessary for him to know.
		Cook	SHS	Christian	Single	Unknown	Unknown	2 years	No	Injectables	It provides privacy, It is the method recommended by associates	No		Yes	Yes	Yes	Yes	Yes	Yes	Yes	Yes	Yes	Yes	Yes	Yes	Yes	Side effects of contraceptives	No	Irregular bleeding	No		One just have to find a way of coping, I was informed about possible side effects	Yes	No	Yes	I used emergency pills	No			No	Yes	Yes	Yes	To get a (good) job before having a child/next child, To get more money before having a child/next child	Yes	4	Yes		It is not necessary for him to know.
		Trading	JHS	Christian	Married	SHS	Driving	2 years	No	Injectables	It provides privacy	No		Yes	Yes	Yes	Yes	Yes	Yes	Yes	Yes	Yes	Yes	Yes	Yes	Yes	Partner disapproval	No					Yes	No	No		No			No	Yes	Yes	No	To avoid pregnancy due to unpleasant pregnancy or childbirth experience(s)	Yes	4	Yes		He will not allow me to continue use.
		Trading	SHS	Muslim	Married	SHS	Driving	2 years	No	Injectables	It provides privacy, It is the method recommended by associates	No		Yes	Yes	Yes	Yes	Yes	Yes	Yes	Yes	Yes	Yes	Yes	Yes	No							Yes	No	No		Yes	No		Yes	Yes	Yes	No	To get more money before having a child/next child, To space my birthing for optimum care of existing children	Yes	4	Yes		It is not necessary for him to know.
		Banking	SHS	Christian	Co-habiting	JHS	Artisan	3 years	Yes	Injectables	It is the method recommended by associates	No		Yes	Yes	Yes	Yes	Yes	Yes	Yes	Yes	Yes	Yes	Yes	No	Yes	Side effects of contraceptives	Yes	Irregular bleeding, Dizziness	Yes	Yes		Yes	Yes	Yes	I used condom	No			No	Yes	Yes	Yes	To get a (good) job before having a child/next child, To get more money before having a child/next child	Yes	4	Yes
		Fuel station attendant	SHS	Christian	Single	SHS	Fuel station attendant	2 years	Yes	Injectables	It is the method recommended by associates	No		Yes	Yes	Yes	Yes	Yes	Yes	Yes	Yes	Yes	Yes	Yes	Yes	Yes	Side effects of contraceptives	No	Irregular bleeding	No		The side effects are not of health concern to me, I was informed about possible side effects	Yes	No	Yes	I avoided sex	Yes	No		Yes	Yes	Yes	Yes	To be sure about the union between me and my partner before pregnancy	Yes	4	Yes
		Shop attendant	SHS	Christian	Single	Tertiary	Teaching	2 years	Yes	Injectables	It is the method recommended by associates	No		Yes	Yes	Yes	Yes	Yes	Yes	No	Yes	Yes	Yes	Yes	No	Yes	Side effects of contraceptives	No	Irregular bleeding	Yes	No		Yes	No	Yes	I used condom	No			No	Yes	Yes	No	To complete school/apprenticeship before having a child/next child	Yes	4	Yes
		Schooling/Apprenticeship	SHS	Christian	Single	SHS	Schooling/Apprenticeship	1 year	Yes	Injectables	It is the method recommended by associates	No		Yes	Yes	Yes	Yes	Yes	Yes	Yes	Yes	Yes	Yes	Yes	Yes	Yes	Side effects of contraceptives	No	Irregular bleeding	No		Long waiting time at the facility	Yes	Yes	Yes	I avoided sex	No			No	Yes	Yes	Yes	To complete school/apprenticeship before having a child/next child	Yes	4	Yes
		Unemployed	JHS	Christian	Co-habiting	JHS	Driving	1 year	Yes	Injectables	It has less side effects	Yes	It's side effects	Yes	Yes	Yes	Yes	Yes	Yes	Yes	Yes	Yes	No	No	No	No							Yes	No	No		No			No	Yes	Yes	Yes	To get more money before having a child/next child, To be sure about the union between me and my partner before pregnancy	Yes	4	Yes
		Schooling/Apprenticeship	JHS	Christian	Single	SHS	Cook	1 year	Yes	Injectables	It is the method recommended by associates	No		Yes	Yes	Yes	Yes	Yes	Yes	Yes	Yes	Yes	Yes	Yes	No	Yes	Side effects of contraceptives						Yes	Yes	No		No			No	Yes	Yes	Yes	To complete school/apprenticeship before having a child/next child	Yes	4	Yes
		Trading	JHS	Christian	Married	JHS	Trading	1 year	No	Injectables	It provides privacy, It is the method recommended by associates	No		Yes	Yes	Yes	Yes	Yes	Yes	Yes	Yes	Yes	Yes	Yes	Yes	Yes	Side effects of contraceptives	No	Irregular bleeding	Yes	Yes		Yes	Yes	No		Yes	No		Yes	Yes	Yes	No	To save more money before having a child/next child	Yes	4	Yes		It is not necessary for him to know.
		Trading	JHS	Christian	Married	SHS	Artisan	2 years	Yes	Injectables	It is the method recommended by associates	No		Yes	No	Yes	Yes	Yes	Yes	Yes	Yes	Yes	Yes	No	No	Yes	Side effects of contraceptives	Yes	Irregular bleeding, Sexual problems	Yes	No		Yes	Yes	Yes	I avoided sex	No			No	Yes	Yes	Yes	To limit childbirth for optimum care of existing children	Yes	4	Yes
		Fish-monging	Primary	Christian	Married	Primary	Fishing	2 years	No	Injectables	It provides a favourable schedule	No		Yes	No	Yes	Yes	Yes	Yes	Yes	No	No	Yes	No	No	Yes	Side effects of contraceptives	No	Irregular bleeding	No		Long waiting time at the facility	Yes	Yes	No		Yes	No		Yes	Yes	Yes	Yes	To limit childbirth for optimum care of existing children	Yes	4	Yes		It is not necessary for him to know.
		Trading	SHS	Christian	Married	Tertiary	Banking	3 years	Yes	Pills	It has less side effects	Yes	It's side effects	Yes	Yes	Yes	Yes	Yes	Yes	Yes	Yes	Yes	Yes	Yes	No	Yes	Unfavourable schedule	No					Yes	No	Yes	I avoided sex	Yes	Yes	Yes	No	Yes	Yes	No	To limit childbirth for optimum care of existing children	Yes	4	Yes
		Artisan	JHS	Muslim	Married	JHS	Driving	2 years	No	Injectables	It is the method recommended by associates	No		Yes	Yes	Yes	Yes	Yes	Yes	Yes	Yes	Yes	Yes	Yes	No	Yes	Side effects of contraceptives	Yes	Headache, Irregular bleeding	Yes	Yes		Yes	No	Yes	I used emergency pills	No			No	Yes	Yes	Yes	To limit childbirth for optimum care of existing children, To avoid/ delay pregnancy due to unpleasant pregnancy or childbirth experience(s)	Yes	4	Yes		He will not allow me to continue use.
		Health work	Tertiary	Muslim	Single	Tertiary	Teaching	2 years	No	Pills	It has less side effects	No		Yes	Yes	Yes	Yes	Yes	Yes	Yes	Yes	Yes	Yes	Yes	Yes	No							Yes	No	Yes	I used emergency pills	Yes	Yes	No	Yes	Yes	Yes	No	To save more money before having a child/next child, To be sure about the union between me and my partner before pregnancy	Yes	3	Yes		It is not necessary for him to know.
		Trading	SHS	Muslim	Married	JHS	Artisan	2 years	Yes	Pills	It has less side effects	No		Yes	Yes	Yes	Yes	Yes	Yes	Yes	Yes	Yes	Yes	Yes	No	No							Yes	No	No		Yes	No		Yes	Yes	Yes	No	To save more money before having a child/next child, To space my birthing for optimum care of existing children	Yes	4	Yes
		Administrator	Tertiary	Christian	Married	Tertiary	Hotel manager	1 year	Yes	Injectables	It has less side effects	Yes	It's side effects	Yes	Yes	Yes	Yes	Yes	Yes	Yes	Yes	Yes	Yes	Yes	No	No							Yes	No	No		Yes	Yes	Yes	No	Yes	Yes	No	To space my birthing for optimum care of existing children	Yes	3	Yes	I previously used depo after my first child but I did not like that I was not having my periods and a nurse recommended norigynon. I get my periods on that one though it's not as heavy. The only problem is sometimes it's not available and I have to take pills.
		Schooling/Apprenticeship	JHS	Christian	Single	JHS	Pragia rider	1 year	No	Injectables	It provides privacy	Yes	It provided less privacy	Yes	Yes	Yes	Yes	Yes	Yes	Yes	Yes	Yes	Yes	Yes	Yes	Yes	Unfavourable schedule	No					Yes	No	No		No			No	Yes	Yes	Yes	To complete school/apprenticeship before having a child/next child	Yes	4	Yes		It is not necessary for him to know.
		Unemployed	JHS	Muslim	Married	JHS	Artisan	3 years	No	Injectables	It provides privacy	No		Yes	Yes	Yes	Yes	Yes	Yes	Yes	Yes	Yes	Yes	No	No	Yes	Side effects of contraceptives	No	Irregular bleeding	No		The side effects are not of health concern to me, I was informed about possible side effects	Yes	No	Yes	I used emergency pills	No			No	Yes	Yes	Yes	To avoid/ delay pregnancy due to unpleasant pregnancy or childbirth experience(s)	Yes	4	Yes		He will not allow me to continue use.
		Schooling/Apprenticeship	JHS	Christian	Co-habiting	JHS	Artisan	1 year	Yes	Injectables	It is the method recommended by associates	Yes	It's side effects	Yes	Yes	Yes	Yes	Yes	Yes	Yes	No	No	No	No	No	Yes	Side effects of contraceptives	No	Irregular bleeding	No		Long waiting time at the facility, One just have to find a way of coping	Yes	Yes	No		No			No	Yes	Yes	Yes	To complete school/apprenticeship before having a child/next child, To get a (good) job before having a child/next child	Yes	4	Yes
		Schooling/Apprenticeship	JHS	Christian	Co-habiting	SHS	Pragia rider	2 years	No	Injectables	It provides privacy	Yes	It provided less privacy, It's side effects	Yes	Yes	Yes	Yes	Yes	Yes	Yes	Yes	Yes	Yes	Yes	No	Yes	Side effects of contraceptives	No	Irregular bleeding	Yes	Yes		Yes	Yes	Yes	I used emergency pills	No			No	Yes	Yes	Yes	To complete school/apprenticeship before having a child/next child	Yes	4	Yes		It is not necessary for him to know.
		Trading	JHS	Christian	Married	JHS	Artisan	3 years	Yes	Injectables	It is the method recommended by associates	No		No	No	Yes	No	Yes	Yes	Yes	Yes	Yes	Yes	Yes	No	No							Yes	No	Yes	I avoided sex	No			No	Yes	Yes	Yes	To limit childbirth for optimum care of existing children	Yes	4	Yes
		Fish-monging	Nil	Christian	Married	JHS	Cleaner	4 years and above	Yes	Injectables	It is the method recommended by associates	Yes	It's side effects, Associates advised against it	No	No	Yes	No	Yes	Yes	Yes	Yes	Yes	Yes	No	No	Yes	Side effects of contraceptives, Unfavourable schedule	No	Irregular bleeding, Sexual problems	No		The side effects are not of health concern to me, One just have to find a way of coping	Yes	No	Yes	I avoided sex	Yes	No		No	Yes	Yes	Yes	To limit childbirth for optimum care of existing children	Yes	4	Yes
		Artisan	SHS	Christian	Married	Tertiary	Teaching	1 year	Yes	Injectables	It has less side effects	No		Yes	Yes	Yes	Yes	Yes	Yes	Yes	Yes	Yes	Yes	Yes	No	Yes	Unfavourable schedule	No					Yes	No	No		No			No	Yes	Yes	Yes	To space my birthing for optimum care of existing children, My husband and I want to complete our building project before our next child.	Yes	4	Yes
		Trading	SHS	Christian	Married	SHS	Trading	2 years	Yes	Injectables	It is the method recommended by associates	No		Yes	Yes	Yes	Yes	Yes	Yes	Yes	Yes	Yes	Yes	Yes	No	No							Yes	No	Yes	I used condom	Yes	Yes	No	No	Yes	Yes	No	To limit childbirth for optimum care of existing children	Yes	4	Yes	I have been using depo even before ever giving birth. I use it after every delivery. I don't have any problems with it.
		Artisan	SHS	Christian	Co-habiting	SHS	Driving	2 years	No	Injectables	It provides privacy	No		Yes	Yes	Yes	Yes	Yes	Yes	Yes	Yes	Yes	Yes	No	No	Yes	Side effects of contraceptives	No	Irregular bleeding, Weight loss	No		The side effects are not of health concern to me, I was informed about possible side effects	Yes	No	No		No			No	Yes	Yes	Yes	To be sure about the union between me and my partner before pregnancy	Yes	4	Yes		It is not necessary for him to know.
		Unemployed	JHS	Christian	Co-habiting	JHS	Pragia rider	2 years	No	Injectables	It provides privacy	No		Yes	Yes	Yes	Yes	Yes	Yes	Yes	Yes	Yes	Yes	Yes	No	Yes	Side effects of contraceptives	Yes	Irregular bleeding	Yes	No		Yes	Yes	Yes	I used emergency pills	No			No	Yes	Yes	Yes	To be sure about the union between me and my partner before pregnancy	Yes	4	Yes		It is not necessary for him to know.
		Teaching	Tertiary	Christian	Married	Tertiary	Banking	1 year	Yes	Injectables	It has less side effects	No		Yes	Yes	Yes	Yes	Yes	Yes	No	Yes	Yes	Yes	No	No	Yes	Unfavourable schedule	No					Yes	No	No		Yes	No		Yes	Yes	Yes	No	To save more money before having a child/next child, To space my birthing for optimum care of existing children	Yes	4	Yes	The injection is very painful and is taken monthly too. It should made less painful. The 3months type is less painful but you won't have your periods. But for this one you'll get your periods.
		Shop attendant	SHS	Christian	Single	SHS	Schooling/Apprenticeship	1 year	No	Injectables	It is the method recommended by associates	No		No	No	Yes	No	Yes	Yes	No	Yes	Yes	Yes	Yes	No	Yes	Side effects of contraceptives	No	Irregular bleeding	Yes	No		Yes	Yes	Yes	I used emergency pills	No			No	Yes	Yes	Yes	To get a (good) job before having a child/next child, To save more money before having a child/next child	Yes	4	Yes		It is not necessary for him to know.
		Trading	JHS	Christian	Single	JHS	Fishing	2 years	No	Injectables	It provides privacy	Yes	It's side effects, Associates advised against it	Yes	Yes	Yes	No	Yes	Yes	Yes	Yes	Yes	Yes	Yes	No	Yes	Side effects of contraceptives	No	Irregular bleeding	Yes	No		Yes	Yes	Yes	I used emergency pills	No			No	Yes	Yes	Yes	To be sure about the union between me and my partner before pregnancy	Yes	4	Yes		It is not necessary for him to know.
		Unemployed	SHS	Christian	Co-habiting	JHS	Driving	2 years	No	Injectables	It provides privacy	No		Yes	Yes	Yes	No	Yes	Yes	Yes	Yes	Yes	Yes	Yes	No	Yes	Unfavourable schedule	No					Yes	No	Yes	I used emergency pills	No			No	Yes	Yes	Yes	To be sure about the union between me and my partner before pregnancy	Yes	4	Yes		He will not allow me to continue use.
		Artisan	JHS	Christian	Co-habiting	SHS	Artisan	1 year	No	Injectables	It provides privacy, It is the method recommended by associates	No		Yes	Yes	Yes	No	Yes	Yes	Yes	Yes	Yes	Yes	Yes	Yes	Yes	Side effects of contraceptives	No	Irregular bleeding	Yes	Yes		Yes	Yes	No		No			No	Yes	Yes	Yes	To avoid/ delay pregnancy due to unpleasant pregnancy or childbirth experience(s), To be sure about the union between me and my partner before pregnancy	Yes	4	Yes		He will not allow me to continue use.
		Trading	JHS	Christian	Married	JHS	Artisan	2 years	Yes	Injectables	It has less side effects	Yes	It's side effects	Yes	Yes	Yes	Yes	Yes	Yes	Yes	Yes	Yes	Yes	Yes	Yes	No							Yes	No	Yes	I avoided sex	No			No	Yes	Yes	No	To space my birthing for optimum care of existing children	Yes	3	Yes
		Trading	SHS	Christian	Married	Tertiary	Police	3 years	Yes	Pills	It has less side effects	Yes	It's side effects	Yes	Yes	Yes	No	Yes	Yes	No	Yes	Yes	Yes	Yes	No	No							Yes	No	Yes	I used condom	Yes	No		Yes	Yes	Yes	No	To limit childbirth for optimum care of existing children, To grant partner’s request	Yes	4	Yes
		Health work	Tertiary	Christian	Married	Tertiary	Health work	1 year	Yes	Injectables	It has less side effects	No		Yes	Yes	Yes	Yes	Yes	Yes	Yes	Yes	Yes	Yes	Yes	Yes	Yes	Unfavourable schedule	No					Yes	No	No		Yes	Yes	Yes	Yes	No	Yes	Yes	To space my birthing for optimum care of existing children	Yes	3	Yes
		Trading	Primary	Christian	Married	JHS	Artisan	2 years	No	Injectables	It provides privacy, It is the method recommended by associates	No		Yes	Yes	Yes	No	Yes	Yes	Yes	Yes	Yes	No	No	No	Yes	Side effects of contraceptives	Yes	Irregular bleeding, Sexual problems	No		Long waiting time at the facility, One just have to find a way of coping	Yes	Yes	No		No			No	Yes	Yes	Yes	To save more money before having a child/next child	Yes	3	No		It is not necessary for him to know.
		Teaching	Tertiary	Christian	Married	Tertiary	Banking	2 years	Yes	Injectables	It provides privacy, It is the method recommended by associates	No		Yes	Yes	Yes	No	Yes	Yes	Yes	Yes	Yes	Yes	No	No	Yes	Side effects of contraceptives	No	Irregular bleeding	No		The side effects are not of health concern to me, One just have to find a way of coping	Yes	No	Yes	I used emergency pills	No			No	Yes	Yes	Yes	To complete school/apprenticeship before having a child/next child	Yes	4	Yes
		Banking	SHS	Christian	Single	SHS	Tour guide	2 years	No	Injectables	It is the method recommended by associates	No		Yes	Yes	Yes	Yes	Yes	Yes	Yes	Yes	Yes	Yes	No	No	Yes	Side effects of contraceptives	No	Irregular bleeding	Yes	Yes		Yes	No	No		No			No	Yes	Yes	Yes	To complete school/apprenticeship before having a child/next child	Yes	4	Yes		It is not necessary for him to know.
		Hotel attendant	JHS	Christian	Co-habiting	JHS	Artisan	2 years	No	Injectables	It provides privacy, It is the method recommended by associates	Yes	It's side effects	Yes	Yes	Yes	No	Yes	Yes	Yes	Yes	Yes	Yes	Yes	No	Yes	Side effects of contraceptives	No	Irregular bleeding	Yes	No		Yes	No	Yes	I used emergency pills	No			No	Yes	Yes	Yes	To be sure about the union between me and my partner before pregnancy	Yes	4	Yes		It is not necessary for him to know.
		Fuel station attendant	SHS	Christian	Single	JHS	Driving	2 years	No	Injectables	It provides privacy	Yes	It's side effects	Yes	Yes	Yes	Yes	Yes	Yes	Yes	Yes	Yes	Yes	No	Yes	Yes	Side effects of contraceptives	No		Yes	Yes		Yes	No	No		No			No	Yes	Yes	No	To be sure about the union between me and my partner before pregnancy	Yes	3	Yes		It is not necessary for him to know.
		Trading	JHS	Muslim	Married	JHS	Fishing	3 years	Yes	Injectables	It has less side effects	Yes	It's side effects	Yes	Yes	Yes	No	Yes	Yes	Yes	Yes	Yes	Yes	Yes	No	Yes	Side effects of contraceptives	No	Irregular bleeding, Weight gain	Yes	No		Yes	No	Yes	I avoided sex	Yes	No		No	Yes	Yes	Yes	To limit childbirth for optimum care of existing children	Yes	4	Yes
		Fish-monging	JHS	Christian	Married	JHS	Fishing	2 years	No	Injectables	It provides privacy	No		Yes	Yes	Yes	No	Yes	Yes	Yes	Yes	Yes	No	No	No	Yes	Side effects of contraceptives	Yes	Irregular bleeding	Yes	No		Yes	Yes	Yes	I avoided sex	No			No	Yes	Yes	Yes	To save more money before having a child/next child, To space my birthing for optimum care of existing children	Yes	3	No		He will not allow me to continue use.
		Teaching	Tertiary	Christian	Married	Tertiary	Teaching	1 year	Yes	Injectables	It is the method recommended by associates	No		Yes	Yes	Yes	Yes	Yes	Yes	Yes	Yes	Yes	Yes	Yes	No	Yes	Side effects of contraceptives	No	Irregular bleeding	No		The side effects are not of health concern to me, I was informed about possible side effects	Yes	No	No		No			No	Yes	Yes	Yes	To space my birthing for optimum care of existing children	Yes	4	Yes
		Trading	JHS	Christian	Co-habiting	JHS	Artisan	2 years	No	Injectables	It provides privacy, It is the method recommended by associates	No		Yes	Yes	Yes	Yes	Yes	Yes	Yes	Yes	Yes	Yes	Yes	No	Yes	Side effects of contraceptives	No	Irregular bleeding	Yes	Yes		Yes	No	No		No			No	Yes	Yes	Yes	To save more money before having a child/next child, To be sure about the union between me and my partner before pregnancy	Yes	4	Yes		It is not necessary for him to know.
		Trading	JHS	Christian	Married	JHS	Fishing	2 years	No	Injectables	It provides privacy, It is the method recommended by associates	No		Yes	Yes	Yes	No	Yes	Yes	Yes	Yes	Yes	Yes	Yes	No	Yes	Side effects of contraceptives	No	Irregular bleeding	No		The side effects are not of health concern to me, One just have to find a way of coping	Yes	No	No		Yes	No		Yes	Yes	Yes	Yes	To limit childbirth for optimum care of existing children	Yes	4	Yes		It is not necessary for him to know.
		Trading	JHS	Muslim	Married	JHS	Driving	4 years and above	No	Pills	It has less side effects	No		Yes	Yes	Yes	Yes	Yes	Yes	Yes	Yes	Yes	Yes	Yes	No	No							Yes	No	Yes	I avoided sex	Yes	No		No	Yes	Yes	No	To limit childbirth for optimum care of existing children	Yes	4	Yes		It is not necessary for him to know.
		Artisan	JHS	Christian	Married	JHS	Artisan	4 years and above	Yes	Injectables	It is the method recommended by associates	No		Yes	Yes	Yes	Yes	Yes	Yes	Yes	Yes	Yes	Yes	Yes	No	Yes	Side effects of contraceptives		Irregular bleeding	No		The side effects are not of health concern to me, I was informed about possible side effects	Yes	No	Yes	I avoided sex	Yes	No		Yes	Yes	Yes	No	To limit childbirth for optimum care of existing children	Yes	4	Yes
		Trading	JHS	Christian	Married	JHS	Artisan	4 years and above	Yes	Injectables	It provides privacy, It is the method recommended by associates	Yes	It's side effects	Yes	Yes	Yes	Yes	Yes	Yes	Yes	Yes	Yes	Yes	Yes	No	Yes	Side effects of contraceptives	No	Irregular bleeding	No		The side effects are not of health concern to me, I was informed about possible side effects	Yes		Yes	I avoided sex	Yes	Yes	Yes	No	Yes	Yes	Yes	To limit childbirth for optimum care of existing children	Yes	4	Yes
		Schooling/Apprenticeship	SHS	Christian	Single	SHS	Schooling/Apprenticeship	2 years	No	Injectables	It provides privacy	No		Yes	Yes	Yes	Yes	Yes	Yes	Yes	Yes	Yes	Yes	Yes	No	Yes	Side effects of contraceptives	No	Irregular bleeding	No		The side effects are not of health concern to me, One just have to find a way of coping	Yes	No	Yes	I avoided sex	No			No	Yes	Yes	Yes	To complete school/apprenticeship before having a child/next child	Yes	4	Yes		It is not necessary for him to know.
		Trading	JHS	Christian	Co-habiting	JHS	Artisan	3 years	No	Injectables	It provides privacy, It is the method recommended by associates	No		Yes	Yes	Yes	Yes	Yes	Yes	Yes	Yes	Yes	Yes	Yes	No	Yes	Side effects of contraceptives	No	Irregular bleeding	Yes	No		Yes	No	No		No			No	Yes	Yes	Yes	To save more money before having a child/next child, To be sure about the union between me and my partner before pregnancy	Yes	4	Yes		It is not necessary for him to know.
		Trading	SHS	Christian	Married	Tertiary	Teaching	1 year	Yes	Injectables	It provides privacy	Yes	The other type has been unavailable for sometime.	Yes	Yes	Yes	Yes	Yes	Yes	Yes	Yes	Yes	Yes	Yes	No	Yes	Side effects of contraceptives	No	Irregular bleeding	No		The side effects are not of health concern to me, I was informed about possible side effects	Yes	No	No		Yes	Yes	Yes	Yes	Yes	Yes	Yes	To save more money before having a child/next child, To space my birthing for optimum care of existing children	Yes	4	Yes
		Trading	JHS	Christian	Married	SHS	Police	3 years	Yes	Injectables	It is the method recommended by associates	No		Yes	Yes	Yes	Yes	Yes	Yes	Yes	Yes	Yes	Yes	Yes	No	Yes	Side effects of contraceptives	No	Irregular bleeding	No		One just have to find a way of coping, I was informed about possible side effects	Yes	No	Yes	I avoided sex	No			No	Yes	Yes	Yes	To limit childbirth for optimum care of existing children	Yes	4	Yes
		Trading	JHS	Christian	Married	JHS	Artisan	4 years and above	Yes	Pills	It has less side effects	Yes	It's side effects	Yes	Yes	Yes	Yes	Yes	Yes	Yes	Yes	Yes	Yes	Yes	No	Yes	Unfavourable schedule	No					Yes	No	Yes	I avoided sex	No			No	Yes	Yes	Yes	To limit childbirth for optimum care of existing children	Yes	4	Yes
		Trading	JHS	Christian	Married	JHS	Artisan	4 years and above	Yes	Injectables	It is the method recommended by associates	No		Yes	Yes	Yes	Yes	Yes	No	Yes	Yes	Yes	Yes	Yes	No	Yes	Side effects of contraceptives	No	Irregular bleeding	No			Yes	No	No		No			No	Yes			To limit childbirth for optimum care of existing children	Yes	4	Yes
		Trading	JHS	Muslim	Married	JHS	Artisan	1 year	No	Injectables	It provides privacy, It is the method recommended by associates	No		Yes	Yes	Yes	Yes	Yes	Yes	Yes	Yes	Yes	Yes	Yes	No	Yes	Side effects of contraceptives	Yes	Irregular bleeding	No			No		No		Yes	Yes	Yes	Yes	Yes	Yes		To limit childbirth for optimum care of existing children	Yes	4	Yes		He will not allow me to continue use.
		Trading	JHS	Christian	Co-habiting	JHS	Driving	2 years	No	Injectables	It provides privacy, It is the method recommended by associates	No		Yes	Yes	Yes	Yes	Yes	Yes	Yes	Yes	Yes	Yes	Yes	No	Yes	Side effects of contraceptives	No	Irregular bleeding	Yes	Yes		Yes	No	No		No			No	Yes	Yes	Yes	To save more money before having a child/next child, To be sure about the union between me and my partner before pregnancy	Yes	4	Yes		It is not necessary for him to know.
		Trading	SHS	Christian	Married	SHS	Police	1 year	Yes	Injectables	It is the method recommended by associates	No		Yes	Yes	Yes	Yes	Yes	Yes	Yes	Yes	Yes	Yes	Yes	No	No							Yes	No	No		Yes	Yes	Yes	Yes	Yes	Yes	Yes	To space my birthing for optimum care of existing children	Yes	4	Yes
		Trading	JHS	Christian	Married	SHS	Artisan	4 years and above	Yes	Injectables	It is the method recommended by associates	No		Yes	Yes	Yes	Yes	Yes	Yes	Yes	Yes	Yes	Yes	Yes	No	No							Yes	No	Yes	I used emergency pills	Yes	Yes	Yes	Yes	Yes	Yes	Yes	To limit childbirth for optimum care of existing children	Yes	4	Yes
		Teaching	SHS	Christian	Single	Tertiary	Teaching	2 years	Yes	Injectables	It is the method recommended by associates	No		Yes	Yes	Yes	Yes	Yes	Yes	Yes	Yes	Yes	Yes	Yes	Yes	No							Yes	Yes	No		Yes	Yes	Yes	Yes	Yes	Yes	Yes	To complete school/apprenticeship before having a child/next child	Yes	4	Yes
		Teaching	Tertiary	Christian	Married	Tertiary	Administrator	4 years and above	No	Injectables	It is the method recommended by associates	No		Yes	Yes	Yes	Yes	Yes	Yes	Yes	Yes	Yes	Yes	Yes	No	Yes	Side effects of contraceptives	No	Irregular bleeding	Yes	Yes		Yes	No	No		Yes	Yes	Yes	No	Yes	Yes	Yes	To space my birthing for optimum care of existing children	Yes	4	Yes		It is not necessary for him to know.
		Health work	Tertiary	Christian	Married	Tertiary	Teaching	4 years and above	Yes	Injectables	It provides privacy	No		Yes	Yes	Yes	Yes	Yes	Yes	Yes	Yes	Yes	Yes	Yes	No	No							Yes	No	Yes	I avoided sex	Yes	Yes	No	Yes	Yes	Yes	No	To limit childbirth for optimum care of existing children	Yes	4	Yes
		Teaching	Tertiary	Christian	Married	Tertiary	Banking	2 years	Yes	Injectables	It is the method recommended by associates	Yes	It's side effects	Yes	Yes	Yes	Yes	Yes	Yes	No	Yes	Yes	Yes	Yes	No	No							Yes	No	No		Yes	Yes	Yes	Yes	Yes	Yes	Yes	To save more money before having a child/next child	Yes	4	Yes
		Trading	JHS	Christian	Married	JHS	Artisan	4 years and above	No	Injectables	It is the method recommended by associates	No		Yes	Yes	Yes	Yes	Yes	Yes	Yes	Yes	Yes	Yes	Yes	No	Yes	Side effects of contraceptives	No	Irregular bleeding	Yes	Yes		Yes	No	No		No				Yes	Yes	Yes	To avoid pregnancy due to unpleasant pregnancy or childbirth experience(s)	Yes	3	Yes		He will not allow me to continue use.
		Trading	JHS	Christian	Married	SHS	Artisan	3 years	Yes	Injectables	It is the method recommended by associates	No		Yes	Yes	Yes	Yes	Yes	Yes	Yes	Yes	Yes	Yes	Yes	No	No							Yes	No	No		Yes		Yes	Yes	Yes	Yes	Yes	To limit childbirth for optimum care of existing children	Yes	4	Yes
		Trading	JHS	Christian	Single	JHS	Artisan	2 years	No	Injectables	It is the method recommended by associates	No		Yes	Yes	Yes	Yes	Yes	Yes	Yes	Yes	Yes	Yes	Yes	No	Yes	Side effects of contraceptives	No	Irregular bleeding	Yes	No		Yes	No	Yes	I avoided sex	No			No	Yes	Yes	Yes	To be sure about the union between me and my partner before pregnancy	Yes	4	Yes		He will not allow me to continue use.
		Unemployed	SHS	Muslim	Married	SHS	MOMO agent	1 year	Yes	Injectables	It is the method recommended by associates	No		Yes	Yes	Yes	Yes	Yes	Yes	Yes	Yes	Yes	Yes	Yes	No	No							Yes	No	No		No			No	Yes	Yes	Yes	To get a (good) job before having a child/next child	Yes	4	Yes
		Teaching	SHS	Christian	Married	Tertiary	Teaching	3 years	Yes	Injectables	It is the method recommended by associates	No		Yes	Yes	Yes	Yes	Yes	Yes	Yes	Yes	Yes	Yes	Yes	No	No							No		No		No			No	Yes	Yes	No	To limit childbirth for optimum care of existing children	Yes	4	Yes
		Trading	JHS	Christian	Co-habiting	JHS	Artisan	2 years	No	Injectables	It provides privacy, It is the method recommended by associates	No		Yes	Yes	Yes	Yes	Yes	Yes	Yes	Yes	Yes	Yes	Yes	No	Yes	Side effects of contraceptives	No	Irregular bleeding	Yes	Yes		Yes	No	No		Yes	No		Yes	Yes	Yes	Yes	To space my birthing for optimum care of existing children	Yes	4	Yes		It is not necessary for him to know.
		Teaching	Tertiary	Christian	Married	SHS	Driving	4 years and above	Yes	Injectables	It has a favourable schedule	No		Yes	Yes	Yes	Yes	Yes	Yes	Yes	Yes	Yes	Yes	Yes	No	No							Yes	No	No		Yes	Yes	Yes	No	Yes	Yes	Yes	To limit childbirth for optimum care of existing children	Yes	4	Yes
		Trading	JHS	Christian	Co-habiting	JHS	Artisan	2 years	No	Injectables	It is the method recommended by associates	No		Yes	Yes	Yes	Yes	Yes	Yes	Yes	Yes	Yes	Yes	Yes	No	Yes	Side effects of contraceptives	No	Irregular bleeding	Yes	Yes		Yes	No	Yes	I avoided sex	Yes	Yes	Yes	Yes	Yes	Yes	Yes	To be sure about the union between me and my partner before pregnancy	Yes	3	Yes		It is not necessary for him to know.
		Schooling/Apprenticeship	SHS	Christian	Single	JHS	Artisan	1 year	Yes	Injectables	It provides privacy, It is the method recommended by associates	No		Yes	Yes	Yes	Yes	Yes	Yes	Yes	Yes	Yes	Yes	Yes	No	No							Yes	No	Yes	I used condom	Yes	Yes	Yes	No	Yes	Yes	Yes	To complete school/apprenticeship before having a child/next child	Yes	4	Yes
		Trading	JHS	Christian	Single	SHS	Artisan	4 years and above	Yes	Injectables	It is the method recommended by associates	No		Yes	Yes	Yes	Yes	Yes	Yes	Yes	Yes	Yes	Yes	Yes	No	Yes	Side effects of contraceptives	No	Irregular bleeding	Yes	No		Yes	Yes	Yes	I avoided sex	No			No	Yes	Yes	Yes	To limit childbirth for optimum care of existing children	Yes	4	Yes
		Trading	JHS	Christian	Married	SHS	Driving	2 years	Yes	Injectables	It is the method recommended by associates	No		Yes	Yes	Yes	Yes	Yes	Yes	Yes	Yes	Yes	Yes	Yes	No	No							Yes	No	Yes	I used condom	Yes	No		Yes	Yes	Yes		To save more money before having a child/next child	Yes	4	Yes
		Fish-monging	Nil	Christian	Co-habiting	Nil	Fishing	4 years and above	Yes	Injectables	It provides privacy, It is the method recommended by associates	No		Yes	Yes	Yes	Yes	Yes	Yes	Yes	Yes	Yes	Yes	Yes	No	No							Yes	No	No		Yes	Yes	Yes	Yes	Yes	Yes		To limit childbirth for optimum care of existing children	Yes	4	Yes
		Trading	JHS	Christian	Married	JHS	Trading	4 years and above	Yes	Injectables	It is the method recommended by associates	No		Yes	Yes	Yes	Yes	Yes	Yes	Yes	Yes	Yes	Yes	Yes	No	No							Yes	Yes	No		Yes	Yes	Yes	Yes	Yes	No	No	To save more money before having a child/next child	Yes	4	Yes
		Trading	Nil	Christian	Married	Nil	Trading	4 years and above	Yes	Injectables	It is the method recommended by associates	No		Yes	Yes	Yes	Yes	Yes	Yes	Yes	Yes	Yes	Yes	Yes	No	Yes	Side effects of contraceptives	No	Irregular bleeding, Sexual problems	No		One just has to find a way of coping	Yes	No	No		Yes	Yes	Yes	Yes	Yes	Yes	Yes	To limit childbirth for optimum care of existing children	Yes	4	Yes		It is not necessary for him to know
		Unemployed	SHS	Christian	Co-habiting	Tertiary	Health work	1 year	No	Injectables	It provides privacy	No		Yes	Yes	Yes	Yes	Yes	Yes	Yes	Yes	Yes	Yes	Yes	No	No							Yes	Yes	No		Yes	Yes	Yes	Yes	Yes	Yes	Yes	To complete school/apprenticeship before having a child/next child	Yes	4	Yes
		Trading	JHS	Christian	Married	JHS	Artisan	2 years	Yes	Injectables	It is the method recommended by associates	No		Yes	Yes	Yes	Yes	Yes	Yes	Yes	Yes	Yes	Yes	Yes	Yes	No							Yes	No	No		Yes	Yes	Yes	Yes	Yes	Yes	Yes	To avoid pregnancy due to unpleasant pregnancy or childbirth experience(s)	Yes	4	Yes
		Teaching	SHS	Christian	Married	Tertiary	Banking	1 year	Yes	Injectables	It is the method recommended by associates	No		Yes	Yes	Yes	Yes	Yes	Yes	Yes	Yes	Yes	Yes	Yes	No	Yes	Side effects of contraceptives	Yes	Irregular bleeding	Yes	No		Yes	Yes	No		Yes	Yes	Yes	Yes	Yes	Yes	Yes	To save more money before having a child/next child	Yes	3	Yes
		Health work	Tertiary	Christian	Married	Tertiary	Trading	2 years	Yes	Injectables	It is the method recommended by associates	No		Yes	Yes	Yes	Yes	Yes	Yes	Yes	Yes	Yes	Yes	Yes	No	No							No		Yes	I avoided sex	Yes	No		Yes	Yes	Yes		To limit childbirth for optimum care of existing children	Yes	4	Yes
		Schooling/Apprenticeship	SHS	Christian	Single	JHS	Pragia rider	1 year	No	Injectables	It provides privacy	Yes	It provided less privacy	Yes	Yes	Yes	Yes	Yes	Yes	Yes	Yes	Yes	Yes	Yes	No	Yes	Side effects of contraceptives	Yes	Irregular bleeding	Yes	No		Yes	No	No		No	No		No	Yes	Yes		To complete school/apprenticeship before having a child/next child	Yes	4	Yes		It is not necessary for him to know
		Schooling/Apprenticeship	SHS	Christian	Single	SHS	Pragia rider	1 year	Yes	Injectables	It provides privacy, It is the method recommended by associates	No		Yes	Yes	Yes	Yes	Yes	Yes	Yes	Yes	Yes	Yes	Yes	No	Yes	Side effects of contraceptives	Yes	Irregular bleeding	Yes	Yes		Yes	No	No		Yes	No		Yes	Yes	Yes		To complete school/apprenticeship before having a child/next child	Yes	4	Yes
		Health work	Tertiary	Christian	Married	Tertiary	Health work	1 year	Yes	Injectables	It is the method recommended by associates	No		Yes	Yes	Yes	Yes	Yes	Yes	Yes	Yes	Yes	Yes	Yes	No	Yes	Side effects of contraceptives	Yes	Irregular bleeding	Yes	Yes		Yes	No	No		Yes	No		Yes	Yes	Yes		To save more money before having a child/next child	Yes	4	Yes
		Unemployed	JHS	Christian	Single	Unknown	Driving	1 year	Yes	Injectables	It provides privacy, It is the method recommended by associates	No		Yes	Yes	Yes	Yes	Yes	Yes	Yes	Yes	Yes	Yes	Yes	No	Yes	Side effects of contraceptives	No	Irregular bleeding	Yes	No		Yes	No	No		No			No	Yes	Yes		To complete school/apprenticeship before having a child/next child	Yes	4	Yes
		Teaching	SHS	Christian	Married	SHS	Trading	1 year	Yes	Injectables	It provides privacy, It is the method recommended by associates	No		Yes	Yes	Yes	Yes	Yes	Yes	Yes	Yes	Yes	Yes	Yes	No	Yes	Side effects of contraceptives	Yes	Irregular bleeding	Yes	No		Yes	No	No		No			No	Yes	Yes		To save more money before having a child/next child	Yes	4	Yes
		Unemployed	SHS	Christian	Single	Tertiary	Teaching	2 years	Yes	Injectables	It is the method recommended by associates	No		Yes	Yes	Yes	Yes	Yes	Yes	Yes	Yes	Yes	Yes	Yes	No	No							Yes	No	Yes	I avoided sex	Yes	No		Yes	Yes	Yes		To get a (good) job before having a child/next child	Yes	4	Yes
		Trading	JHS	Christian	Married	JHS	Artisan	2 years	Yes	Injectables	It provides privacy, It is the method recommended by associates	No		Yes	Yes	Yes	Yes	Yes	Yes	Yes	Yes	Yes	Yes	Yes	No	No							Yes	No	No		Yes	No		Yes	Yes	Yes		To space my birthing for optimum care of existing children	Yes	3	Yes
		Trading	JHS	Christian	Married	JHS	Artisan	4 years and above	Yes	Injectables	It is the method recommended by associates	Yes	It's side effects	Yes	Yes	Yes	Yes	Yes	Yes	Yes	Yes	Yes	Yes	Yes	No	Yes	Side effects of contraceptives	No	Irregular bleeding, Weight gain	No		One just have to find a way of coping	Yes	No	No		Yes	Yes	Yes	Yes	Yes	Yes		To limit childbirth for optimum care of existing children	Yes	4	Yes
		Trading	JHS	Christian	Married	JHS	Teaching	2 years	Yes	Injectables	It is the method recommended by associates	No		Yes	Yes	Yes	Yes	Yes	Yes	Yes	Yes	Yes	Yes	Yes	No	Yes	side effects of contraceptives	No	Irregular bleeding	No		I was informed about the possible side effects	Yes	Yes	No		No			No	Yes	Yes		To space my birthing for optimum care of existing children	Yes	4	Yes
		Trading	JHS	Christian	Married	JHS	Artisan	2 years	Yes	Injectables	It provides privacy, It is the method recommended by associates	No		Yes	Yes	Yes	Yes	Yes	Yes	Yes	Yes	Yes	Yes	Yes	No	No							Yes	Yes	Yes	I used emergency pills	No			No	Yes	Yes		To space my birthing for optimum care of existing children	Yes	4	Yes
		Trading	JHS	Christian	Single	JHS	Artisan	2 years	Yes	Injectables	It provides privacy, It is the method recommended by associates	No		Yes	Yes	Yes	Yes	Yes	Yes	Yes	Yes	Yes	Yes	Yes	No	Yes	Side effects of contraceptives	Yes	Irregular bleeding	Yes	No		Yes	Yes	No		Yes	No		Yes	Yes	Yes		To save more money before having a child/next child	Yes	4	Yes
		Trading	JHS	Christian	Married	JHS	Artisan	4 years and above	Yes	Injectables	It provides privacy, It is the method recommended by associates	Yes	It's schedule was unfavourable	Yes	Yes	Yes	Yes	Yes	Yes	Yes	Yes	Yes	Yes	Yes	No	Yes	Side effects of contraceptives	No	Irregular bleeding, Headache	Yes	No		Yes	Yes	No		No			No	Yes	Yes		To limit childbirth for optimum care of existing children	Yes	4	Yes
		Trading	Nil	Christian	Married	Nil	Trading	3 years	Yes	Injectables	It is the method recommended by associates	No		Yes	Yes	Yes	Yes	Yes	Yes	Yes	Yes	Yes	Yes	Yes	No	Yes	Side effects of contraceptives	No	Irregular bleeding	No		The side effects are not of health concern to me	Yes	Yes	No		No			No	Yes	Yes		To limit childbirth for optimum care of existing children	Yes	4	Yes
		Trading	JHS	Christian	Married	JHS	Trading	2 years	No	Pills	It has less side effects	Yes	It's side effects	Yes	Yes	Yes	Yes	Yes	Yes	Yes	Yes	Yes	Yes	Yes	No	No							Yes	No	Yes	I avoided sex	No			No	Yes	Yes		To space my birthing for optimum care of existing children	Yes	3	Yes	I was doing the 3 months injection and I was not having my periods. A friend told me the pills will not stop my periods so I changed to the pills and I have been getting my periods now.	It is not necessary for him to know
		Trading	JHS	Christian	Married	JHS	Artisan	2 years	Yes	Injectables	It is the method recommended by associates	Yes	It's side effects	Yes	Yes	Yes	Yes	Yes	Yes	Yes	Yes	Yes	Yes	Yes	Yes	Yes	Side effects of contraceptives	No	Irregular bleeding	Yes	Yes		Yes	No	No		No			No	Yes	Yes		To save more money before having a child/next child	Yes	3	Yes
		Trading	JHS	Christian	Co-habiting	JHS	Artisan	2 years	No	Injectables	It is the method recommended by associates	No		Yes	Yes	Yes	Yes	Yes	Yes	Yes	Yes	Yes	Yes	Yes	No	No							Yes	No	No		No			No	Yes	Yes		To save more money before having a child/next child	Yes	4	Yes		It is not necessary for him
		Teaching	SHS	Christian	Co-habiting	SHS	Artisan	2 years	Yes	Injectables	It is the method recommended by associates	No		Yes	Yes	Yes	Yes	Yes	Yes	Yes	Yes	Yes	Yes	Yes	No	Yes	Side effects of contraceptives	Yes	Irregular bleeding, Headache	Yes	No		Yes	Yes	No		Yes	Yes	Yes	Yes	Yes	Yes	Yes	To save more money before having a child/next child	Yes	4	Yes
		Teaching	Tertiary	Christian	Married	Tertiary	Banking	2 years	Yes	Injectables	It provides privacy, It is the method recommended by associates	No		Yes	Yes	Yes	Yes	Yes	Yes	Yes	Yes	Yes	Yes	Yes	No	Yes	Side effects of contraceptives	Yes	Irregular bleeding	No		I was informed about the possible side effects	Yes	Yes	No		Yes	Yes	Yes	Yes	Yes	Yes	Yes	To save more money before having a child/next child	Yes	4	Yes
		Teaching	Tertiary	Christian	Married	Tertiary	Pastor	1 year	Yes	Injectables	It provides privacy, It is the method recommended by associates	No		Yes	Yes	Yes	Yes	Yes	Yes	Yes	Yes	Yes	Yes	Yes	Yes	No							Yes	No	No		Yes	Yes	Yes	Yes	Yes	Yes	Yes	To limit childbirth for optimum care of existing children	Yes	4	Yes
		Trading	JHS	Christian	Married	JHS	Artisan	2 years	Yes	Injectables	It provides privacy, It is the method recommended by associates	No		Yes	Yes	Yes	Yes	Yes	Yes	Yes	Yes	Yes	Yes	Yes	No	Yes	Side effects of contraceptives	Yes	Irregular bleeding, Weight loss	Yes	Yes		Yes	No	No		No			No	Yes	Yes		To space my birthing for optimum care of existing children	Yes	4	Yes
		Trading	JHS	Christian	Married	SHS	Driving	2 years	Yes	Pills	It is the method recommended by associates	No		Yes	Yes	Yes	Yes	Yes	Yes	Yes	Yes	Yes	Yes	Yes	No	Yes	Side effects of contraceptives	No	Irregular bleeding	Yes	No		Yes	No	Yes	I used condom	No			No	Yes	Yes		To save more money before having a child/next child	Yes	4	Yes
		Trading	JHS	Christian	Co-habiting	JHS	Artisan	1 year	Yes	Injectables	It is the method recommended by associates	No		Yes	Yes	Yes	Yes	Yes	Yes	Yes	Yes	Yes	Yes	Yes	No	Yes	Side effects of contraceptives	No	Irregular bleeding	No		I didn't know I have to report	Yes	No	No		No			No	Yes	Yes		To space my birthing for optimum care of existing children	Yes	4	Yes		It is not necessary for him to know
		Trading	JHS	Christian	Single	JHS	Trading	1 year	No	Injectables	It provides privacy	Yes	It provided less privacy	Yes	Yes	Yes	Yes	Yes	Yes	Yes	Yes	Yes	Yes	Yes	Yes	Yes	Side effects of contraceptives	Yes	Irregular bleeding	Yes	Yes		Yes	No	No		Yes			Yes	Yes	Yes	No	To save more money before having a child/next child	Yes	4	Yes	Times are hard now and I don't want my children to end up like me so I have to endure the worry of not having my periods to establish my business to take care of them.
		Trading	JHS	Christian	Married	JHS	Trading	1 year	Yes	Injectables	It is the method recommended by associates	No		Yes	Yes	Yes	Yes	Yes	Yes	Yes	Yes	Yes	Yes	Yes	No	No							Yes	No	No		No			No	Yes	Yes		To save more money before having a child/next child	Yes	4	Yes
		Trading	JHS	Christian	Married	JHS	Trading	1 year	Yes	Injectables	It is the method recommended by associates	No		Yes	Yes	Yes	Yes	Yes	Yes	Yes	Yes	Yes	Yes	Yes	No	No							Yes	No	No		No			No	Yes	Yes		To save more money before having a child/next child	Yes	4	Yes
		Trading	JHS	Muslim	Married	JHS	Artisan	2 years	No	Injectables	It provides privacy	No		Yes	Yes	Yes	Yes	Yes	Yes	Yes	Yes	Yes	Yes	Yes	No	Yes	Partner disapproval	No					Yes	No	No		No			No	Yes	Yes		To save more money before having a child/next child	Yes	4	Yes
		Trading	JHS	Christian	Married	SHS	Artisan	2 years	Yes	Injectables	It provides privacy, It is the method recommended by associates	No		Yes	Yes	Yes	Yes	Yes	Yes	Yes	Yes	Yes	Yes	Yes	Yes	No							Yes	No	No		No			No	Yes	Yes		To save more money before having a child/next child	Yes	3	Yes
		Teaching	Tertiary	Christian	Married	Tertiary	Administrator	2 years	Yes	Injectables	It provides privacy, It is the method recommended by associates	No		Yes	Yes	Yes	Yes	Yes	Yes	Yes	Yes	Yes	Yes	Yes	No	Yes	Side effects of contraceptives	No	Irregular bleeding	No		I was informed about possible side effects	Yes	No	Yes	I used condom	No			No	Yes	Yes		To save more money before having a child/next child	Yes	4	Yes
		Trading	SHS	Christian	Single	SHS	Driving	1 year	No	Injectables	It is the method recommended by associates	No		Yes	Yes	Yes	Yes	Yes	Yes	Yes	Yes	Yes	Yes	Yes	No	Yes	Side effects of contraceptives	Yes	Irregular bleeding	Yes	No		Yes	No	No		No			No	Yes	Yes		To be sure about the union between me and my partner before pregnancy	Yes	3	Yes		He will not allow me to continue use
		Trading	JHS	Christian	Co-habiting	JHS	Artisan	2 years	Yes	Injectables	It is the method recommended by associates	No		Yes	Yes	Yes	Yes	Yes	Yes	Yes	Yes	Yes	Yes	Yes	No	Yes	Side effects of contraceptives	No	Irregular bleeding	No		The side effects are not of health concern to me	Yes	No	No		No			No	Yes	Yes		To save more money before having a child/next child	Yes	4	Yes
		Trading	JHS	Christian	Co-habiting	JHS	Artisan	2 years	Yes	Injectables	It is the method recommended by associates	No		Yes	Yes	Yes	Yes	Yes	Yes	Yes	Yes	Yes	Yes	Yes	Yes	No							Yes	Yes	No		Yes	Yes	Yes	Yes	Yes	Yes	Yes	To be sure about the union between me and my partner before pregnancy	Yes	4	Yes
		Schooling/Apprenticeship	SHS	Christian	Single	SHS	Hotel attendant	2 years	No	Injectables	It provides privacy	Yes	Associates advised against it, It provided less privacy	Yes	Yes	Yes	Yes	Yes	Yes	Yes	Yes	Yes	Yes	Yes	No	Yes	Side effects of contraceptives	No	Irregular bleeding, Dizziness	Yes	Yes		Yes	No	No		Yes	Yes	Yes	Yes	Yes	Yes	Yes	To complete school/apprenticeship before having a child/next child	Yes	4	Yes		He will not allow me to continue use
		Teaching	Tertiary	Christian	Married	SHS	Fire service officer	2 years	No	Injectables	It is the method recommended by associates	No		Yes	Yes	Yes	Yes	Yes	Yes	Yes	Yes	Yes	Yes	Yes	No	Yes	Side effects of contraceptives	No	Irregular bleeding				Yes	No	No		Yes	Yes	Yes	Yes	Yes	Yes	Yes	To avoid pregnancy due to unpleasant pregnancy or childbirth experience(s)	Yes	4	Yes		It is not necessary for him to know
		Fish-monging	Primary	Christian	Married	JHS	Fishing	3 years	Yes	Injectables	It is the method recommended by associates	No		Yes	Yes	Yes	Yes	Yes	Yes	Yes	Yes	Yes	Yes	Yes	No	Yes	Side effects of contraceptives	No	Irregular bleeding, Dizziness	Yes	Yes		Yes	Yes	No		No			No	Yes	Yes		To limit childbirth for optimum care of existing children	Yes	4	Yes
		Trading	JHS	Christian	Married	JHS	Trading	4 years and above	Yes	Pills	It is the method recommended by associates	No		Yes	Yes	Yes	Yes	Yes	Yes	Yes	Yes	Yes	Yes	Yes	No	No							Yes	No	No		No			No	Yes	Yes	Yes	To limit childbirth for optimum care of existing children	Yes	4	Yes	I used to be worried about not having my periods but now I am not. I have seen others who did family planning and were not having their periods but were able to get pregnant again when they stopped.
		Trading	SHS	Muslim	Married	SHS	Trading	4 years and above	No	Injectables	It provides a favourable schedule, It is the method recommended by associates	No		Yes	Yes	Yes	Yes	Yes	Yes	Yes	Yes	Yes	Yes	Yes	No	Yes	Side effects of contraceptives	Yes	Weight gain	No		One just have to find a way of coping	Yes	No	Yes	I avoided sex	Yes	Yes	Yes	Yes	Yes	Yes	Yes	To limit childbirth for optimum care of existing children	Yes	4	Yes		It is not necessary for him to know
		Artisan	SHS	Christian	Co-habiting	SHS	Trading	1 year	Yes	Injectables	It is the method recommended by associates	Yes	It's side effects	Yes	Yes	Yes	Yes	Yes	Yes	Yes	Yes	Yes	Yes	Yes	No	No							No		No		No			No	Yes	Yes	Yes	To save more money before having a child/next child	Yes	4	Yes
		Schooling/Apprenticeship	JHS	Christian	Single	JHS	Pragia rider	2 years	No	Pills	It provides privacy	No		Yes	Yes	Yes	Yes	Yes	Yes	Yes	Yes	Yes	Yes	Yes	No	No							Yes	No	No		Yes	Yes	Yes	No	Yes	Yes	Yes	To complete school/apprenticeship before having a child/next child	Yes	4	Yes		He will not allow me to continue use
		Trading	JHS	Christian	Married	SHS	Driving	1 year	Yes	Injectables	It provides a favourable schedule, It is the method recommended by associates	No		Yes	Yes	Yes	Yes	Yes	Yes	Yes	Yes	Yes	Yes	Yes	No	Yes	Side effects of contraceptives	Yes	Irregular bleeding	Yes	Yes		Yes		No		Yes	Yes	Yes	Yes	Yes	Yes	Yes	To save more money before having a child/next child	Yes	4	Yes
		Trading	SHS	Christian	Married	JHS	Cleaner	2 years	No	Injectables	It provides a favourable schedule, It is the method recommended by associates	No		Yes	Yes	Yes	Yes	Yes	Yes	Yes	Yes	Yes	Yes	Yes	No	Yes	Side effects of contraceptives	Yes	Irregular bleeding	Yes	No		Yes		No		No			No	Yes	Yes		To save more money before having a child/next child	Yes	4	Yes		It is not necessary for him to know
		Trading	JHS	Christian	Co-habiting	SHS	Trading	4 years and above	Yes	Injectables	It is the method recommended by associates	No		Yes	Yes	Yes	Yes	Yes	Yes	Yes	Yes	Yes	Yes	Yes	No	No							Yes		No		No			No	Yes	Yes		To limit childbirth for optimum care of existing children	Yes	4	Yes
		Artisan	JHS	Christian	Married	SHS	Trading	1 year	No	Injectables	It is the method recommended by associates	No		Yes	Yes	Yes	Yes	Yes	Yes	Yes	Yes	Yes	Yes	Yes	Yes	Yes	Side effects of contraceptivess	No	Weight loss	Yes	Yes		Yes		No		No			No	Yes	Yes		To save more money before having a child/next child, To space my birthing for optimum care of existing children	Yes	4	Yes		It is not necessary for him to know
		Trading	SHS	Christian	Married	JHS	Driving	2 years	Yes	Injectables	It is the method recommended by associates	Yes	Associates advised against it	Yes	Yes	Yes	Yes	Yes	Yes	Yes	Yes	Yes	Yes	Yes	No	Yes	Side effects of contraceptivess	No	Weight loss	Yes	Yes		Yes	No	No		No			No	Yes	Yes		To save more money before having a child/next child, To space my birthing for optimum care of existing children	Yes	4	Yes
		Trading	JHS	Christian	Married	SHS	Artisan	4 years and above	Yes	Injectables	It is the method recommended by associates	No		Yes	Yes	Yes	Yes	Yes	Yes	Yes	Yes	Yes	Yes	Yes	No	Yes	Side effects of contraceptivess	No	Irregular bleeding	Yes	No		Yes	No	No		Yes	Yes	Yes	Yes	Yes	Yes	Yes	To limit childbirth for optimum care of existing children	Yes	4	Yes
		Trading	JHS	Christian	Married	Tertiary	Teaching	4 years and above	No	Injectables	It is the method recommended by associates	No		Yes	Yes	Yes	Yes	Yes	Yes	Yes	Yes	Yes	Yes	Yes	No	Yes	Side effects of contraceptivess	No	Irregular bleeding	No		One just have to find a way of copimg	Yes		Yes	I avoided sex	No			No	Yes	Yes		To limit childbirth for optimum care of existing children	Yes	4	Yes		It is not necessary for him to know.
		Schooling/Apprenticeship	JHS	Christian	Co-habiting	SHS	Trading	1 year	No	Pills	It provides privacy	No		Yes	Yes	Yes	Yes	Yes	Yes	Yes	Yes	Yes	Yes	Yes	No	No							Yes		No		No			No	Yes	Yes		To space my birthing for optimum care of existing children, To limit childbirth for optimum care of existing children	Yes	4	Yes		It is not necessary for him to know.
		Teaching	SHS	Christian	Married	SHS	Trading	1 year	Yes	Injectables	It is the method recommended by associates	No		Yes	Yes	Yes	Yes	Yes	Yes	Yes	Yes	Yes	Yes	Yes	No	Yes	Side effects of contraceptives	Yes	Irregular bleeding	No		I didn't know I have to report	Yes	No	No		Yes	Yes	Yes	Yes	Yes	Yes	Yes	To space my birthing for optimum care of existing children	Yes	4	Yes
		Unemployed	JHS	Christian	Single	Unknown	Fishing	1 year	No	Pills	It provides privacy	No		Yes	Yes	Yes	Yes	Yes	Yes	Yes	Yes	Yes	Yes	Yes	No	No							Yes	No	No		Yes	No		Yes	No			To avoid/ delay pregnancy due to unpleasant pregnancy or childbirth experience(s)	Yes	4	Yes		It is not necessary for him to know.
		Fish-monging	Primary	Christian	Married	JHS	Artisan	2 years	Yes	Injectables	It is the method recommended by associates	Yes	Associates advised against it	Yes	Yes	Yes	Yes	Yes	Yes	Yes	Yes	Yes	Yes	Yes	No	Yes	Side effects of contraceptives	No	Irregular bleeding, Sexual problems	Yes	No		Yes		No		Yes	No		Yes	Yes	Yes	Yes	To limit childbirth for optimum care of existing children	Yes	4	Yes
		Unemployed	Nil	Christian	Married	SHS	Trading	4 years and above	Yes	Injectables	It is the method recommended by associates	No		Yes	Yes	Yes	Yes	Yes	Yes	Yes	Yes	Yes	Yes	Yes	No	Yes	Side effects of contraceptives	No	Irregular bleeding	No		One just have to find a way of coping	Yes		No		No			No	Yes	Yes		To limit childbirth for optimum care of existing children	Yes	4	Yes
		Teaching	SHS	Christian	Married	SHS	Teaching	1 year	Yes	Pills	It provides privacy	No		Yes	Yes	Yes	Yes	Yes	Yes	Yes	Yes	Yes	Yes	Yes	No	No							Yes	No	No		No			No	Yes	Yes		To save more money before having a child/next child	Yes	4	Yes
		Unemployed	SHS	Christian	Co-habiting	SHS	Trading	1 year	No	Pills	It provides privacy	No		Yes	Yes	Yes	Yes	Yes	Yes	Yes	Yes	Yes	Yes	Yes	No	Yes	Unfavourable schedule	No					Yes	No	No		No			No	Yes	Yes	Yes	To save more money before having a child/next child, To space my birthing for optimum care of existing children, To limit childbirth for optimum care of existing children	Yes	4	Yes		He will not allow me to continue use.
		Teaching	SHS	Christian	Married	Tertiary	Teaching	2 years	Yes	Injectables	It is the method recommended by associates	No		Yes	Yes	Yes	Yes	Yes	Yes	Yes	Yes	Yes	Yes	Yes	Yes	No							Yes	No	No		Yes	No		Yes	Yes	Yes		To save more money before having a child/next child, To space my birthing for optimum care of existing children	Yes	4	Yes
		Trading	JHS	Christian	Co-habiting	JHS	Artisan	2 years	Yes	Injectables	It is the method recommended by associates	No		Yes	Yes	Yes	Yes	Yes	Yes	Yes	Yes	Yes	Yes	Yes	No	No							Yes	No	No		Yes	No		Yes	Yes	Yes	Yes	To space my birthing for optimum care of existing children	Yes	4	Yes
		Unemployed	SHS	Christian	Co-habiting	SHS	Trading	1 year	No	Injectables	It is the method recommended by associates	No		Yes	Yes	Yes	Yes	Yes	Yes	Yes	Yes	Yes	Yes	Yes	No	No							Yes		No		No			No	Yes	Yes		To avoid/ delay pregnancy due to unpleasant pregnancy or childbirth experience(s)	Yes	4	Yes		It is not necessary for him to know.
		Trading	SHS	Christian	Married	SHS	Trading	2 years	No	Injectables	It is the method recommended by associates	No		Yes	Yes	Yes	Yes	Yes	Yes	Yes	Yes	Yes	Yes	Yes	No	No							Yes		No		No			No	Yes	Yes	Yes	To save more money before having a child/next child, To space my birthing for optimum care of existing children	Yes	4	Yes		It is not necessary for him to know.
		Teaching	SHS	Christian	Married	SHS	Teaching	1 year	No	Injectables	It provides privacy	Yes	It provided less privacy	Yes	Yes	Yes	Yes	Yes	Yes	Yes	Yes	Yes	Yes	Yes	No	No							Yes	No	No		Yes			Yes	Yes	Yes	Yes	To save more money before having a child/next child	Yes	4	Yes		It is not necessary for him to know.
		Trading	JHS	Christian	Married	JHS	Artisan	2 years	Yes	Injectables	It is the method recommended by associates	No		Yes	Yes	Yes	Yes	Yes	Yes	Yes	Yes	Yes	Yes	Yes	No	Yes	Side effects of contraceptives	No	Irregular bleeding	No		I was informed about possible side effects	Yes		Yes	I avoided sex	No			No	Yes	Yes	Yes	To limit childbirth for optimum care of existing children	Yes	4	Yes
		Teaching	SHS	Muslim	Married	SHS	Teaching	2 years	Yes	Injectables	It is the method recommended by associates	No		Yes	Yes	Yes	Yes	Yes	Yes	Yes	Yes	Yes	Yes	Yes	Yes	Yes	Side effects of contraceptives	No	Irregular bleeding	Yes		One just have to find a way of coping	Yes	No	No		No			No	Yes	Yes		To save more money before having a child/next child, To space my birthing for optimum care of existing children	Yes	4	Yes
		Unemployed	JHS	Muslim	Co-habiting	SHS	Driving	1 year	Yes	Injectables	It is the method recommended by associates	No		Yes	Yes	Yes	Yes	Yes	Yes	Yes	Yes	Yes	Yes	Yes	No	No							Yes	No	No		Yes			Yes	Yes	Yes		To limit childbirth for optimum care of exisiting children	Yes	4	Yes
		Trading	JHS	Christian	Single	JHS	Teaching	1 year	Yes	Injectables	It is the method recommended by associates	No		Yes	Yes	Yes	Yes	Yes	Yes	Yes	Yes	Yes	Yes	Yes	Yes	Yes	Side effects of contraceptives	Yes	Irregular bleeding, Weight gain	Yes	No		Yes		No		Yes			Yes	Yes	Yes		To space my birthing for optimum care of existing children	Yes	4	Yes
		Trading	JHS	Christian	Co-habiting	JHS	Artisan	2 years	Yes	Injectables	It is the method recommended by associates	No		Yes	Yes	Yes	Yes	Yes	Yes	Yes	Yes	Yes	Yes	Yes	No	Yes	Side effects of contraceptives	Yes	Irregular bleeding	Yes	No		Yes		No		No			No	Yes	Yes		To save more money before having a child/next child	Yes	4	Yes
		Schooling/Apprenticeship	Tertiary	Christian	Single	SHS	Driving	1 year	No	Injectables	It provides a favourable schedule, It is the method recommended by associates	Yes	It's schedule was unfavourable	Yes	Yes	Yes	Yes	Yes	Yes	Yes	Yes	Yes	Yes	Yes	No	Yes	Side effects of contraceptives	No	Irregular bleeding	Yes	No		Yes	No	No		Yes	No		Yes	Yes	Yes		To complete school/apprenticeship before having a child/next child	Yes	4	Yes		It is not necessary for him to know.
		Trading	JHS	Christian	Married	SHS	Fishing	2 years	Yes	Injectables	It is the method recommended by associates	No		Yes	Yes	Yes	Yes	Yes	Yes	Yes	Yes	Yes	Yes	Yes	No	Yes	Side effects of contraceptives	No	Irregular bleeding, Headache	No		I was informed about the possible side effects, One has to find a way of coping	Yes		No		No			No	Yes	Yes		To limit childbirth for optimum care of existing children	Yes	4	Yes
		Trading	JHS	Christian	Married	SHS	Artisan	3 years	Yes	Injectables	It is the method recommended by associates	No		Yes	Yes	Yes	Yes	Yes	Yes	Yes	Yes	Yes	Yes	Yes	No	Yes	Side effects of contraceptives	No	Irregular bleeding	No			Yes		No		No			No	Yes	Yes		To grant partner's request	Yes	3	Yes
		Teaching	SHS	Christian	Married	SHS	Driving	2 years	Yes	Pills	It provides privacy	No		Yes	Yes	Yes	Yes	Yes	Yes	Yes	Yes	Yes	Yes	Yes	Yes	No							Yes		No	I used emergency pills	Yes	No		Yes	Yes	Yes		To save more money before having a child/next child	Yes	4	Yes
		Banking	Tertiary	Christian	Single	Tertiary	Administrator	1 year	Yes	Injectables	It is the method recommended by associates	No		Yes	Yes	Yes	Yes	Yes	Yes	Yes	Yes	Yes	Yes	Yes	No	Yes	Side effects of contraceptives	Yes	Irregular bleeding, Weight gain	Yes	Yes		Yes		No		No			No	Yes	Yes		To save more money before having a child/next child	Yes	3	Yes
		Schooling/Apprenticeship	SHS	Christian	Single	SHS	Pragia rider	1 year	No	Pills	It has less side effects	Yes	It's side effects	Yes	Yes	Yes	Yes	Yes	Yes	Yes	Yes	Yes	Yes	Yes	No	Yes	Inadequate privacy	No					Yes	No	Yes	I used emergency pills	Yes	No		Yes	Yes	Yes		To complete school/apprenticeship before having a child/next child	Yes	4	Yes		It is not necessary for him to know.
		Trading	JHS	Christian	Single	JHS	Artisan	2 years	Yes	Pills	It provides privacy	No		Yes	Yes	Yes	Yes	Yes	Yes	Yes	Yes	Yes	Yes	Yes	Yes	No	Unfavourable schedule	No					Yes		Yes	I avoided sex	Yes	Yes	Yes	No	Yes	Yes	Yes	To limit childbirth for optimum care of existing children	Yes	4	Yes
		Trading	JHS	Christian	Married	JHS	Trading	4 yeas and above	Yes	Injectables	It is the method recommended by associates	No		Yes	Yes	Yes	Yes	Yes	Yes	Yes	Yes	Yes	Yes	Yes	Yes	No	Side effects of contraceptives	No	Irregular bleeding	No		One just have to find a way of coping	Yes	No	No		Yes	No		Yes	Yes	Yes		To limit childbirth for optimum care of existing children	Yes	4	Yes	When you complain of any symptom to the nurses, they tell you it's a normal side effects so now most of us don't even report anything. You just find your own way to deal with it.
		Banking	Tertiary	Christian	Married	Tertiary	Teaching	4 years and above	No	Injectables	It provides a favourable schedule, It is the method recommended by associates	No		Yes	Yes	Yes	Yes	Yes	Yes	Yes	Yes	Yes	Yes	No	No	No							Yes	No	Yes	I avoided sex	Yes	Yes	Yes	Yes	Yes	Yes	Yes	To limit childbirth for optimum care of existing children, To avoid/ delay pregnancy due to unpleasant pregnancy or childbirth experience(s)	Yes	4	Yes		It is not necessary for him to know
		Trading	SHS	Christian	Married	SHS	Teaching	2 years	Yes	Injectables	It is the method recommended by associates	No		Yes	Yes	Yes	Yes	Yes	Yes	Yes	Yes	Yes	Yes	Yes	Yes	Yes	Side effects of contraceptives	Yes	Irregular bleeding	No		One just have to find a way of coping	Yes		No		Yes	Yes	Yes	No	Yes	Yes		To save more money before having a child/next child	Yes	4	Yes
		Unemployed	SHS	Christian	Co-habiting	SHS	Fishing	2 years	No	Injectables	It is the method recommended by associates	No		Yes	Yes	Yes	Yes	Yes	Yes	Yes	Yes	Yes	Yes	Yes	No	No							Yes	No	Yes	I avoided sex	No			No	Yes	Yes		To save more money before having a child/next child, To space my birthing for optimum care of existing children, To limit childbirth for optimum care of existing children	Yes	4	Yes		He will not allow me to continue use.
		Health work	SHS	Muslim	Married	SHS	Driving	1 year	Yes	Injectables	It is the method recommended by associates	No		Yes	Yes	Yes	Yes	Yes	Yes	Yes	Yes	Yes	Yes	Yes	No	No							Yes		No		Yes	Yes	Yes	No	Yes	Yes		To limit childbirth for optimum care of existing children	Yes	4	Yes
		Trading	JHS	Christian	Co-habiting	JHS	Artisan	2 years	Yes	Injectables	It is the method recommended by associates	No		Yes	Yes	Yes	Yes	Yes	Yes	Yes	Yes	Yes	Yes	Yes	Yes	Yes	Partner disapproval	No					Yes	No	No		Yes	No		Yes	Yes	Yes	Yes	To complete school/apprenticeship before having a child/next child	Yes	4	Yes
		Teaching	Tertiary	Christian	Married	Tertiary	Teaching	1 year	Yes	Injectables	It is the method recommended by associates	Yes	Associates advised against it	Yes	Yes	Yes	Yes	Yes	Yes	Yes	Yes	Yes	Yes	Yes	No	No	Partner disapproval	No					Yes		No		No			No	Yes	Yes		To save more money before having a child/next child, To space my birthing for optimum care of existing children	Yes	4	Yes
		Schooling/Apprenticeship	Tertiary	Muslim	Single	JHS	Driving	1 year	No	Pills	It provides privacy	No		Yes	Yes	Yes	Yes	Yes	Yes	Yes	Yes	Yes	Yes	Yes	Yes	Yes	Unfavourable schedule	No					Yes	No	No	I used emergency pills	No			No	Yes	Yes		To complete school/apprenticeship before having a child/next child	Yes	4	Yes		It is not necessary for him to know.
		Trading	JHS	Christian	Co-habiting	SHS	Trading	1 year	No	Pills	It has less side effects	Yes	It's side effects	Yes	Yes	Yes	Yes	Yes	Yes	Yes	Yes	Yes	Yes	Yes	No	No							Yes	No	Yes	I used condom	No			No	Yes	Yes		To save more money before having a child/next child	Yes	4	Yes		He will not allow me to continue use.
		Unemployed	Primary	Christian	Married	JHS	Trading	1 year	Yes	Injectables	It is the method recommended by associates	No		Yes	Yes	Yes	Yes	Yes	Yes	Yes	Yes	Yes	Yes	Yes	No	Yes	Side effects of contraceptives	No	Irregular bleeding	Yes	No		Yes	No	Yes	I avoided sex	No			No	Yes	Yes		To limit childbirth for optimum care of exisiting children	Yes	4	Yes
		Fish-monging	JHS	Christian	Married	JHS	Trading	4 years and above	Yes	Injectables	It is the method recommended by associates	No		Yes	Yes	Yes	Yes	Yes	Yes	Yes	Yes	Yes	Yes	Yes	Yes	No	Side effects of contraceptives	No	Irregular bleeding	No		One just have to find a way of dealing with it	Yes	No	No		No			No	Yes	Yes		To limit childbirth for optimum care of existing children	Yes	4	Yes
		Unemployed	SHS	Christian	Co-habiting	SHS	Driving	1 year	Yes	Injectables	It is the method recommended by associates	No		Yes	Yes	Yes	Yes	Yes	Yes	Yes	Yes	Yes	Yes	No	No	No							Yes		Yes	I avoided sex	Yes	Yes	Yes	Yes	Yes	Yes	Yes	To get a (good) job before having a child/next child	Yes	4	Yes
		Teaching	SHS	Christian	Married	SHS	Fuel station attendant	2 years	Yes	Injectables	It is the method recommended by associates	No		Yes	Yes	Yes	Yes	Yes	Yes	Yes	Yes	Yes	Yes	Yes	Yes	No							Yes		No		No			No	Yes	Yes		To limit childbirth for optimum care of existing children	Yes	4	Yes
		Schooling/Apprenticeship	Tertiary	Christian	Single	Tertiary	Health work	1 year	Yes	Injectables	It is the method recommended by associates	No		Yes	Yes	Yes	Yes	Yes	Yes	Yes	Yes	Yes	Yes	Yes	No	No							Yes	No	Yes	I avoided sex	No			No	Yes	Yes		To complete school/apprenticeship before having a child/next child	Yes	4	Yes
		Trading	JHS	Christian	Married	JHS	Artisan	4 years and above	Yes	Pills	It is the method recommended by associates	Yes	It's side effects	Yes	Yes	Yes	Yes	Yes	Yes	Yes	Yes	Yes	Yes	Yes	No	Yes	Unfavourable schedule	No					Yes		No		No			No	Yes	Yes	Yes	To limit childbirth for optimum care of existing children	Yes	4	Yes
		Trading	JHS	Christian	Married	JHS	Fishing	1 year	Yes	Injectables	It is the method recommended by associates	No		Yes	Yes	Yes	Yes	Yes	Yes	Yes	Yes	Yes	Yes	Yes	No	Yes	Side effects of contraceptives	No	Irregular bleeding	Yes	No		Yes	No	No		No			No	Yes	Yes	Yes	To save more money before having a child/next child	Yes	3	Yes
		Trading	SHS	Christian	Married	SHS	Artisan	3 years	Yes	Injectables	It is the method recommended by associates	No		Yes	Yes	Yes	Yes	Yes	Yes	Yes	Yes	Yes	Yes	Yes	Yes	No							Yes	No	No		No			No	Yes	Yes	Yes	To limit childbirth for optimum care of existing children	Yes	4	Yes
		Artisan	SHS	Christian	Married	SHS	Artisan	2 years	Yes	Injectables	It provides a favourable schedule, It is the method recommended by associates	No		Yes	Yes	Yes	Yes	Yes	Yes	Yes	Yes	Yes	Yes	Yes	Yes	Yes	Partner disapproval	Yes					Yes	No	No		No			No	Yes	Yes	Yes	To save more money before having a child/next child	Yes	4	Yes
		Unemployed	JHS	Muslim	Single	SHS	MOMO agent	1 year	Yes	Injectables	It is the method recommended by associates	Yes	It's side effects	Yes	Yes	Yes	Yes	Yes	Yes	Yes	Yes	Yes	Yes	Yes	No	No							Yes	No	Yes	I avoided sex	Yes	Yes	Yes	Yes	Yes	Yes	Yes	To get a (good) job before having a child/next child	Yes	4	Yes
		Teaching	SHS	Christian	Married	SHS	Artisan	1 year	Yes	Injectables	It is the method recommended by associates	Yes	It's side effects	Yes	Yes	Yes	Yes	Yes	Yes	Yes	Yes	Yes	Yes	Yes	No	Yes	Side effects of contraceptives	No	Irregular bleeding	Yes	No		Yes	No	No		No			No	Yes	Yes		To space my birthing for optimum care of existing children	Yes	4	Yes
		Trading	JHS	Christian	Married	JHS	Fishing	1 year	Yes	Injectables	It is the method recommended by associates	No		Yes	Yes	Yes	Yes	Yes	Yes	Yes	Yes	Yes	Yes	Yes	Yes	Yes	Side effects of contraceptives	No	Irregular bleeding	Yes	Yes		Yes	No	No		Yes	Yes	Yes	Yes	Yes	Yes		To limit childbirth for optimum care of exisiting children	Yes	4	Yes
		Trading	SHS	Muslim	Married	Primary	Trading	1 year	No	Injectables	It is the method recommended by associates	Yes	It's side effects	Yes	Yes	Yes	Yes	Yes	Yes	Yes	Yes	Yes	Yes	Yes	No	Yes	Side effects of contraceptives	No	Irregular bleeding	No		I was informed about possible side effects	Yes	No	Yes	I avoided sex	Yes	Yes	Yes	Yes	Yes	Yes	Yes	To limit childbirth for optimum care of exisiting children	Yes	4	Yes		It is not necessary for him to know.
		Teaching	Tertiary	Christian	Married	Tertiary	Banking	2 years	Yes	Injectables	It is the method recommended by associates	Yes	It's schedule was unfavourable	Yes	Yes	Yes	Yes	Yes	Yes	Yes	Yes	Yes	Yes	Yes	No	Yes	Side effects of contraceptives	No	Irregular bleeding	Yes	No		Yes	No	No		No			No	Yes	Yes		To space my birthing for optimum care of existing children	Yes	3	Yes
		Trading	JHS	Christian	Married	JHS	Artisan	1 year	Yes	Injectables	It is the method recommended by associates	No		Yes	Yes	Yes	Yes	Yes	Yes	Yes	Yes	Yes	Yes	Yes	Yes	Yes	Side effects of contraceptives	Yes	Irregular bleeding	Yes	No		Yes		Yes		Yes			Yes	Yes	Yes	Yes	To save more money before having a child/next child	Yes	4	Yes
		Trading	JHS	Christian	Married	JHS	Artisan	1 year	Yes	Injectables	It is the method recommended by associates	No		Yes	Yes	Yes	Yes	Yes	Yes	Yes	Yes	Yes	Yes	Yes	No	No							Yes		No		Yes			Yes	No			To limit childbirth for optimum care of exisiting children	Yes	4	Yes
		Fish-monging	Primary	Christian	Married	JHS	Trading	1 year	No	Injectables	It is the method recommended by associates	No		Yes	Yes	Yes	Yes	Yes	Yes	Yes	Yes	Yes	Yes	Yes	No	No							Yes	No	No		Yes	Yes	Yes	Yes	Yes	Yes	Yes	To limit childbirth for optimum care of existing children	Yes	4	Yes		It is not necessary for him to know.
		Schooling/Apprenticeship	SHS	Christian	Single	SHS	Artisan	2 years	No	Pills	It provides privacy	No		Yes	Yes	Yes	Yes	Yes	Yes	Yes	Yes	Yes	Yes	Yes	No	Yes	Inadequate privacy	No					Yes	No	Yes	I avoided sex	No			No	Yes			To complete school/apprenticeship before having a child/next child	Yes	4	Yes		It is not necessary for him to know.
		Unemployed	SHS	Christian	Single	Unknown	Artisan	2 years	No	Pills	It has less side effects	No		Yes	Yes	Yes	Yes	Yes	Yes	Yes	Yes	Yes	Yes	Yes	No	Yes	Unfavourable schedule	No					Yes	No	Yes	I avoided sex	Yes	Yes	Yes	Yes	Yes	Yes	Yes	To complete school/apprenticeship before having a child/next child, To get a (good) job before having a child/next child	Yes	4	Yes		It is not necessary for him to know.
		Teaching	SHS	Christian	Married	Tertiary	Driving	1 year	Yes	Injectables	It is the method recommended by associates	Yes	I just wanted to try a new method	Yes	Yes	Yes	Yes	Yes	Yes	Yes	Yes	Yes	Yes	No	No	Yes	Unfavourable schedule	No					Yes	No	No		No			No	Yes	Yes	Yes	To get a (good) job before having a child/next child	Yes	4	Yes
		Fish-monging	Nil	Christian	Married	Nil	Fishing	2 years	Yes	Injectables	It is the method recommended by associates	No		Yes	Yes	Yes	Yes	Yes	Yes	Yes	Yes	Yes	Yes	Yes	Yes	Yes	Side effects of contraceptives	No	Irregular bleeding	No		One just have to find a way of coping	Yes	No	Yes	I avoided sex	Yes	Yes	Yes	Yes	Yes	Yes	Yes	To limit childbirth for optimum care of exisiting children	Yes	4	Yes
		Trading	JHS	Christian	Married	Primary	Farming	1 year	Yes	Injectables	It is the method recommended by associates	Yes	I just wanted to try a new method	Yes	Yes	Yes	Yes	Yes	Yes	Yes	Yes	Yes	Yes	Yes	No	No							Yes	No	No		No			No	Yes	Yes		To limit childbirth for optimum care of existing children	Yes	4	Yes
		Trading	SHS	Christian	Married	Tertiary	Artisan	2 years	Yes	Injectables	It provides a favourable schedule, It is the method recommended by associates	No		Yes	Yes	Yes	Yes	Yes	Yes	Yes	Yes	Yes	Yes	Yes	No	Yes	Side effects of contraceptivess	Yes	Irregular bleeding	Yes	Yes		Yes	No	Yes	I avoided sex	No			No	Yes	Yes	Yes	To save more money before having a child/next child	Yes	3	Yes
		Unemployed	SHS	Christian	Single	SHS	MOMO agent	1 year	No	Injectables	It provides privacy	No		Yes	Yes	Yes	Yes	Yes	Yes	Yes	Yes	Yes	Yes	Yes	No	Yes	Side effects of contraceptivess	No	Irregular bleeding	No		I didn't know I have to report	Yes	No	No		Yes	Yes	Yes	Yes	Yes	Yes		To complete school/apprenticeship before having a child/next child	Yes	4	Yes		It is not necessary for him to know
		Trading	JHS	Christian	Married	SHS	Trading	1 year	Yes	Injectables	It is the method recommended by associates	No	It's schedule was unfavourable	Yes	Yes	Yes	Yes	Yes	Yes	Yes	Yes	Yes	Yes	Yes	No	Yes	Side effects of contraceptivess	Yes	Irregular bleeding	Yes	No		Yes		No		No			No	Yes	Yes		To space my birthing for optimum care of existing children	Yes	4	Yes
		Trading	JHS	Christian	Married	SHS	Artisan	1 year	Yes	Injectables	It is the method recommended by associates	No		Yes	Yes	Yes	Yes	Yes	Yes	Yes	Yes	Yes	Yes	Yes	No	No							Yes		No		Yes	Yes	Yes	Yes	Yes	Yes	Yes	To limit childbirth for optimum care of existing children	Yes	4	Yes
		Schooling/Apprenticeship	SHS	Christian	Single	JHS	Driving	1 year	Yes	Injectables	It is the method recommended by associates	No		Yes	Yes	Yes	Yes	Yes	Yes	Yes	Yes	Yes	Yes	Yes	No	Yes	Partner disapproval	No					Yes		No		No			No	Yes	Yes		To complete school/apprenticeship before having a child/next child	Yes	4	Yes
		Trading	JHS	Muslim	Married	JHS	Trading	4 years and above	Yes	Injectables	It is the method recommended by associates	No		Yes	Yes	Yes	Yes	Yes	Yes	Yes	Yes	Yes	Yes	Yes	Yes	Yes	Side effects of contraceptives	No	Irregular bleeding	Yes	No		Yes		No		Yes	Yes	Yes	Yes	Yes	Yes	Yes	To limit childbirth for optimum care of existing children	Yes	4	Yes
		Trading	JHS	Christian	Married	JHS	Driving	4 years and above	Yes	Injectables	It is the method recommended by associates	No		Yes	Yes	Yes	Yes	Yes	Yes	Yes	Yes	Yes	Yes	Yes	No	No							Yes		No		Yes	Yes	Yes	Yes	Yes	Yes	Yes	To limit childbirth for optimum care of existing children	Yes	4	Yes
		Trading	JHS	Christian	Married	SHS	Trading	4 years and above	Yes	Injectables	It is the method recommended by associates	Yes	It provided less privacy	Yes	Yes	Yes	Yes	Yes	Yes	Yes	Yes	Yes	Yes	Yes	Yes	Yes	Unfavourable schedule	No					Yes	No	No		Yes			Yes	Yes	Yes		To limit childbirth for optimum care of exisiting children	Yes	3	Yes
		Teaching	Tertiary	Christian	Married	Tertiary	Banking	2 years	Yes	Injectables	It is the method recommended by associates	Yes	It provided less privacy	Yes	Yes	Yes	Yes	Yes	Yes	Yes	Yes	Yes	Yes	Yes	No	Yes	Side effects of contraceptives	No	Irregular bleeding, Headache	No		I was informed about possible side effects	Yes	No	Yes	I used emergency pills	Yes	Yes	Yes	Yes	Yes	Yes		To limit childbirth for optimum care of exisiting children	Yes	4	Yes
		Schooling/Apprenticeship	SHS	Christian	Single	Unknown	Hotel manager	1 year	Yes	Pills	It provides privacy	No		Yes	Yes	Yes	Yes	Yes	Yes	Yes	Yes	Yes	Yes	Yes	No	No							Yes		No		No			No	Yes	Yes	Yes	To complete school/apprenticeship before having a child/next child	Yes	4	Yes
		Fish-monging	Nil	Christian	Married	Primary	Fishing	1 year	No	Injectables	It is the method recommended by associates	Yes	Associates advised against it	Yes	Yes	Yes	Yes	Yes	Yes	Yes	Yes	Yes	Yes	Yes	Yes	No							Yes	No	Yes	I avoided sex	No			No	Yes	Yes	Yes	To limit childbirth for optimum care of existing children	Yes	4	Yes		It is not necessary for him to know.
		Artisan	JHS	Christian	Married	JHS	Driving	4 years and above	Yes	Injectables	It is the method recommended by associates	Yes	It's side effects	Yes	Yes	Yes	Yes	Yes	Yes	Yes	Yes	Yes	Yes	Yes	No	No							Yes		No		Yes	Yes	Yes	Yes	Yes	Yes	Yes	To limit childbirth for optimum care of exisiting children	Yes	4	Yes
		Artisan	SHS	Christian	Married	JHS	Artisan	3 years	Yes	Injectables	It is the method recommended by associates	No		Yes	Yes	Yes	Yes	Yes	Yes	Yes	Yes	Yes	Yes	Yes	Yes	No							Yes	No	No		No			No	Yes	Yes	Yes	To get a (good) job before having a child/next child	Yes	4	Yes
		Trading	SHS	Christian	Married	SHS	Driving	2 years	Yes	Injectables	It is the method recommended by associates	No		Yes	Yes	Yes	Yes	Yes	Yes	Yes	Yes	Yes	Yes	Yes	No	Yes	Side effects of contraceptives	No	Irregular bleeding	No		I was informed about the possible side effects	Yes	No	No		No			No	Yes	Yes		To limit childbirth for optimum care of exisiting children	Yes	4	Yes
		Health work	Tertiary	Christian	Married	Tertiary	Health work	1 year	Yes	Injectables	It is the method recommended by associates	Yes	I just wanted to try a new method	Yes	Yes	Yes	Yes	Yes	Yes	Yes	Yes	Yes	Yes	Yes	No	Yes	Side effects of contraceptives	Yes	Irregular bleeding, Dizziness	Yes	Yes		Yes	No	No		No			No	Yes	Yes	Yes	To save more money before having a child/next child	Yes	4	Yes
		Trading	JHS	Muslim	Married	JHS	Artisan	1 year	Yes	Injectables	It is the method recommended by associates	No		Yes	Yes	Yes	Yes	Yes	Yes	Yes	Yes	Yes	Yes	Yes	No	No							Yes	No	No		No			No	Yes	Yes	Yes	To save more money before having a child/next child, To space my birthing for optimum care of existing children	Yes	4	Yes
		Trading	JHS	Muslim	Married	SHS	Driving	4 years and above	Yes	Injectables	It is the method recommended by associates	No		Yes	Yes	Yes	Yes	Yes	Yes	Yes	Yes	Yes	Yes	Yes	Yes	Yes	Side effects of contraceptives	No	Irregular bleeding	No		One just have to find a way of coping	Yes		No		No			No	Yes	Yes		To limit childbirth for optimum care of exisiting children	Yes	4	Yes
		Teaching	Tertiary	Christian	Married	SHS	Driving	3 years	Yes	Injectables	It is the method recommended by associates	No		Yes	Yes	Yes	Yes	Yes	Yes	Yes	Yes	Yes	Yes	Yes	No	Yes	Side effects of contraceptives	No	Irregular bleeding	Yes	No		Yes	No	Yes	I used emergency	No			No	Yes	Yes	Yes	To save more money before having a child/next child	Yes	4	Yes
		Trading	JHS	Christian	Married	SHS	Trading	4 years and above	Yes	Pills	It has less side effects	Yes	It's side effects	Yes	Yes	Yes	Yes	Yes	Yes	Yes	Yes	Yes	Yes	Yes	No	Yes	Unfavourable schedule	No					Yes	No	Yes	I avoided sex	Yes	Yes	Yes	Yes	No			To limit childbirth for optimum care of existing children	Yes	4	Yes	I used to forget my pills a lot when I started but with time it became better.
		Teaching	Tertiary	Christian	Married	Tertiary	Teaching	2 years	Yes	Pills	It has less side effects	Yes	It's side effects	Yes	Yes	Yes	Yes	Yes	Yes	Yes	Yes	Yes	Yes	Yes	No	Yes	Unfavourable schedule	No					Yes	No	Yes	I avoided sex	Yes	Yes	Yes	Yes	Yes	Yes	Yes	To save more money before having a child/next child	Yes	3	Yes
		Trading	Primary	Christian	Married	JHS	Artisan	2 years	Yes	Pills	It has less side effects	No		Yes	Yes	Yes	Yes	Yes	Yes	Yes	Yes	Yes	Yes	Yes	No	No							Yes	No	Yes	I used condom	Yes	No		Yes	Yes	Yes	Yes	To save more money before having a child/next child, To space my birthing for optimum care of existing children	Yes	4	Yes
		Schooling/Apprenticeship	SHS	Christian	Single	SHS	Trading	1 year	No	Pills	It is the method recommended by associates	No		Yes	Yes	Yes	Yes	Yes	Yes	Yes	Yes	Yes	Yes	Yes	No	Yes	Unfavourable schedule	No					Yes	No	Yes	I avoided sex	Yes	Yes	Yes	Yes	No			To complete school/apprenticeship before having a child/next child	Yes	4	Yes		It is not necessary for him to know.
		Trading	JHS	Muslim	Co-habiting	SHS	Fuel station attendant	1 year	No	Pills	It is the method recommended by associates	No		Yes	Yes	Yes	Yes	Yes	Yes	Yes	Yes	Yes	Yes	Yes	No	No							Yes	No	Yes	I avoided sex	Yes	Yes	Yes	Yes	Yes	Yes	Yes	To complete school/apprenticeship before having a child/next child	Yes	4	Yes		It is not necessary for him to know.
		Trading	SHS	Christian	Married	SHS	Shop atendant	2 years	Yes	Pills	It has less side effects	Yes	It's side effects	Yes	Yes	Yes	Yes	Yes	Yes	Yes	Yes	Yes	Yes	Yes	No	No							Yes	No	Yes	I avoided sex	Yes			Yes	Yes	Yes	Yes	To save more money before having a child/next child	Yes	4	Yes
		Trading	JHS	Christian	Single	SHS	Driving	1 year	Yes	Pills	It has less side effects	Yes	It's side effects	Yes	Yes	Yes	Yes	Yes	Yes	Yes	Yes	Yes	Yes	Yes	No	No							Yes	No	Yes	I used condom	Yes			Yes	Yes	Yes	Yes	To complete school/apprenticeship before having a child/next child	Yes	4	Yes
		Janitor	JHS	Christian	Married	JHS	Artisan	2 years	Yes	Pills	It is the method recommended by associates	No		Yes	Yes	Yes	Yes	Yes	Yes	Yes	Yes	Yes	Yes	Yes	No	No							Yes	No	Yes	I used condom	Yes	Yes	Yes	Yes	Yes	Yes	Yes	To save more money before having a child/next child	Yes	4	Yes
		Trading	JHS	Christian	Married	JHS	Artisan	1 year	Yes	Injectables	It is the method recommended by associates	No		Yes	Yes	Yes	Yes	Yes	Yes	Yes	Yes	Yes	Yes	Yes	No	Yes	Side effects of contraceptives	Yes	Irregular bleeding	Yes	Yes		Yes	No	No		Yes	No		No	Yes	Yes	Yes	To save more money before having a child/next child	Yes	4	Yes
		Artisan	SHS	Christian	Married	SHS	Artisan	1 year	Yes	Injectables	It is the method recommended by associates	No		Yes	Yes	Yes	Yes	Yes	Yes	Yes	Yes	Yes	Yes	Yes	No	Yes	Side effects of contraceptives	Yes	Irregular bleeding	Yes	No		Yes	No	No		Yes	No		No	Yes	Yes		To save more money before having a child/next child	Yes	4	Yes
		Artisan	SHS	Christian	Married	SHS	Artisan	2 years	Yes	Injectables	It is the method recommended by associates	No		Yes	Yes	Yes	Yes	Yes	Yes	Yes	Yes	Yes	Yes	No	No	Yes	Side effects of contraceptives	Yes	Irregular bleeding	Yes	Yes		Yes	No	No		Yes	Yes	Yes	Yes	Yes	Yes	Yes	To save more money before having a child/next child	Yes	4	Yes
		Artisan	SHS	Christian	Co-habiting	SHS	Artisan	3 years	Yes	Injectables	It is the method recommended by associates	No		Yes	Yes	Yes	Yes	Yes	Yes	Yes	Yes	Yes	Yes	Yes	Yes	Yes	Side effects of contraceptives	No	Irregular bleeding	Yes	No		Yes	No	No		Yes	Yes	Yes	Yes	Yes	Yes	Yes	To save more money before having a child/next child	Yes	4	Yes
		Trading	SHS	Christian	Married	SHS	Artisan	1 year	Yes	Injectables	It is the method recommended by associates	No		Yes	Yes	Yes	Yes	Yes	Yes	Yes	Yes	Yes	Yes	Yes	No	No						I was informed about possible side effects	Yes	No	No		Yes	No		No	Yes	Yes	Yes	To save more money before having a child/next child	Yes	4	Yes
		Trading	SHS	Muslim	Married	SHS	Artisan	3 years	Yes	Injectables	It is the method recommended by associates	No		Yes	Yes	Yes	Yes	Yes	Yes	Yes	Yes	Yes	Yes	Yes	Yes	Yes	Side effects of contraceptives	Yes	Irregular bleeding	Yes	No		Yes	No	No		Yes	Yes	Yes	Yes	Yes	Yes	Yes	To save more money before having a child/next child	Yes	4	Yes
		Trading	JHS	Christian	Married	SHS	Artisan	4 years and above	Yes	Injectables	It is the method recommended by associates	Yes	It's side effects	Yes	Yes	Yes	Yes	Yes	Yes	Yes	Yes	Yes	Yes	Yes	No	Yes	Side effects of contraceptives	No	Irregular bleeding	Yes	No		Yes	No	No		No			No	Yes	Yes		To limit childbirth for optimum care of existing children	Yes	4	Yes
		Schooling/Apprenticeship	SHS	Christian	Co-habiting	SHS	Driving	2 years	Yes	Injectables	It is the method recommended by associates	Yes	It's side effects	Yes	Yes	Yes	Yes	Yes	Yes	Yes	Yes	Yes	Yes	Yes	No	Yes	Side effects of contraceptives	No	Irregular bleeding	No		One just have to find a way of coping	Yes	No	Yes	I avoided sex	No			No	Yes	Yes	Yes	To save more money before having a child/next child	Yes	4	Yes
		Unemployed	Tertiary	Christian	Married	Tertiary	Pastor	1 year	Yes	Injectables	It is the method recommended by associates	No		Yes	Yes	Yes	Yes	Yes	Yes	Yes	Yes	Yes	Yes	Yes	Yes	Yes	Side effects of contraceptives	Yes	Irregular bleeding	Yes	Yes		Yes	No	No		No			No	Yes	Yes	Yes	To get a (good) job before having a child/next child	Yes	4	Yes
		Trading	SHS	Christian	Married	SHS	Artisan	4 years and above	Yes	Injectables	It is the method recommended by associates	No		Yes	Yes	Yes	Yes	Yes	Yes	Yes	Yes	Yes	Yes	Yes	Yes	Yes	Side effects of contraceptives	No	Irregular bleeding	Yes	No		Yes	No	No		No			No	Yes	Yes		To limit childbirth for optimum care of existing children	Yes	4	Yes
		Trading	JHS	Muslim	Married	SHS	Artisan	3 years	No	Injectables	It is the method recommended by associates	Yes	The I was using was unavailable	Yes	Yes	Yes	Yes	Yes	Yes	Yes	Yes	Yes	Yes	No	No	Yes	Side effects of contraceptives	Yes	Irregular bleeding	Yes	No		Yes	No	No		No			No	Yes	Yes	Yes	To limit childbirth for optimum care of exisiting children	Yes	4	Yes		He will not allow me to continue use
		Unemployed	SHS	Christian	Single	SHS	Artisan	1 year	Yes	Injectables	It is the method recommended by associates	No		Yes	Yes	Yes	Yes	Yes	Yes	Yes	Yes	Yes	Yes	Yes	Yes	Yes	Side effects of contraceptives	No	Irregular bleeding	Yes	No		Yes	Yes	No		No			No	Yes	Yes	Yes	To get a (good) job before having a child/next child	Yes	4	Yes
		Fish-monging	Primary	Christian	Married	JHS	Artisan	4 years and above	Yes	Injectables	It is the method recommended by associates	No		Yes	Yes	Yes	Yes	Yes	Yes	Yes	Yes	Yes	Yes	Yes	No	Yes	Side effects of contraceptives	Yes	Irregular bleeding	Yes	Yes		Yes	No	No		No			No	Yes	Yes		To limit childbirth for optimum care of exisiting children	Yes	4	Yes
		Trading	JHS	Christian	Married	JHS	Artisan	2 years	Yes	Injectables	It is the method recommended by associates	No		Yes	Yes	Yes	Yes	Yes	Yes	Yes	Yes	Yes	Yes	Yes	Yes	Yes	Side effects of contraceptives	Yes	Irregular bleeding	No		I was informed about possible side effects	Yes	No	No		Yes	No		Yes	Yes	Yes		To save more money before having a child/next child	Yes	4	Yes
		Trading	JHS	Christian	Married	SHS	Trading	3 years	Yes	Injectables	It is the method recommended by associates	No		Yes	Yes	Yes	Yes	Yes	Yes	Yes	Yes	Yes	Yes	Yes	No	Yes	Side effects of contraceptives	No	Irregular bleeding	Yes	No		Yes	No	No		Yes	Yes		Yes	Yes	Yes	Yes	To space my birthing for optimum care of existing children	Yes	4	Yes
		Teaching	SHS	Christian	Married	JHS	Trading	1 year	Yes	Injectables	It is the method recommended by associates	No		Yes	Yes	Yes	Yes	Yes	Yes	Yes	Yes	Yes	Yes	No	No	Yes	Side effects of contraceptives	No	Irregular bleeding	Yes	Yes		Yes	No	No		Yes	Yes	Yes	Yes	Yes	Yes	Yes	To save more money before having a child/next child	Yes	4	Yes
		Health work	Tertiary	Christian	Married	Tertiary	Health work	1 year	Yes	Pills	It is the method recommended by associates	No		Yes	Yes	Yes	Yes	Yes	Yes	Yes	Yes	Yes	Yes	Yes	Yes	Yes	Side effects of contraceptives	No	Irregular bleeding	Yes	No		Yes	No	No		Yes	No		Yes	Yes	Yes	Yes	To save more money before having a child/next child	Yes	4	Yes
		Teaching	Tertiary	Christian	Married	Tertiary	Health work	3 years	Yes	Injectables	It is the method recommended by associates	No		Yes	Yes	Yes	Yes	Yes	Yes	Yes	Yes	Yes	Yes	Yes	No	Yes	Side effects of contraceptives	No	Irregular bleeding	Yes	Yes		Yes	No	No		Yes	No		Yes	Yes	Yes	Yes	To save more money before having a child/next child	Yes	3	Yes
		Teaching	Tertiary	Christian	Married	Tertiary	Pastor	1 year	Yes	Injectables	It provides a favourable schedule, It is the method recommended by associates	Yes	I just wanted to try a new method	Yes	Yes	Yes	Yes	Yes	Yes	Yes	Yes	Yes	Yes	Yes	Yes	No							Yes	No	Yes	I avoided sex	Yes	Yes	Yes	No	Yes	Yes	Yes	To save more money before having a child/next child	Yes	3	Yes
		Artisan	JHS	Christian	Married	JHS	Trading	2 years	Yes	Injectables	It is the method recommended by associates	No		Yes	Yes	Yes	Yes	Yes	Yes	Yes	Yes	Yes	Yes	Yes	No	Yes	Side effects of contraceptives	No	Irregular bleeding	Yes	No		Yes	No	No		Yes	Yes	Yes	No	Yes	Yes	Yes	To save more money before having a child/next child	Yes	4	Yes
		Unemployed	JHS	Christian	Co-habiting	JHS	Artisan	1 year	Yes	Injectables	It is the method recommended by associates	No		Yes	Yes	Yes	Yes	Yes	Yes	Yes	Yes	Yes	Yes	Yes	No	Yes	Side effects of contraceptives	No	Irregular bleeding	Yes	No		Yes	No	No		No			No	Yes	Yes	Yes	To save more money before having a child/next child	Yes	4	Yes
		Trading	JHS	Christian	Married	SHS	Police	2 years	Yes	Injectables	It is the method recommended by associates	No		Yes	Yes	Yes	Yes	Yes	Yes	Yes	Yes	Yes	Yes	Yes	No	Yes	Side effects of contraceptives	No	Irregular bleeding	Yes	Yes		Yes	No	No		Yes	Yes	Yes	Yes	Yes	Yes	Yes	To space my birthing for optimum care of existing children	Yes	4	Yes
		Momo Agent	SHS	Christian	Co-habiting	SHS	Waiter	1 year	Yes	Injectables	It is the method recommended by associates	No		Yes	Yes	Yes	Yes	Yes	Yes	Yes	Yes	Yes	Yes	Yes	No	Yes	Side effects of contraceptives	No	Irregular bleeding	Yes	No		Yes	No	No		Yes	Yes	Yes	No	Yes	Yes	Yes	To get a (good) job before having a child/next child, To save more money before having a child/next child	Yes	4	Yes
		Bartender	JHS	Christian	Married	JHS	Artisan	2 years	Yes	Pills	It is the method recommended by associates	No		Yes	Yes	Yes	Yes	Yes	Yes	Yes	Yes	Yes	Yes	No	No	Yes	Side effects of contraceptives	No	Irregular bleeding	Yes	No		Yes	No	No		Yes	No		Yes	Yes	Yes	Yes	To limit childbirth for optimum care of existing children	Yes	4	Yes
		Trading	JHS	Christian	Married	SHS	Artisan	2 years	Yes	Pills	It is the method recommended by associates	No		Yes	Yes	Yes	Yes	Yes	Yes	Yes	Yes	Yes	Yes	Yes	No	No	Side effects of contraceptives	No	Irregular bleeding	Yes	Yes		Yes	No	No		No			No	Yes	Yes	Yes	To save more money before having a child/next child	Yes	4	Yes
		Trading	SHS	Christian	Married	Tertiary	Teaching	4 years and above	Yes	Pills	It is the method recommended by associates	No		Yes	Yes	Yes	Yes	Yes	Yes	Yes	Yes	Yes	Yes	Yes	No	Yes	Side effects of contraceptives	No	Irregular bleeding	Yes	No		Yes	No	No		No			No	Yes	Yes	Yes	To limit childbirth for optimum care of existing children	Yes	4	Yes
		Waitress	SHS	Christian	Married	SHS	Filling station attendant	2 years	Yes	Injectables	It is the method recommended by associates	No		Yes	Yes	Yes	Yes	Yes	Yes	Yes	Yes	Yes	Yes	Yes	No	Yes	Side effects of contraceptives	Yes	Irregular bleeding	No		I was informed about possible side effects	Yes	No	No		No			No	Yes	Yes	Yes	To get a (good) job before having a child/next child, To save more money before having a child/next child	Yes	4	Yes
		Trading	JHS	Christian	Married	JHS	Tour guide	2 years	Yes	Pills	It is has less side effects	Yes	It's side effects	Yes	Yes	Yes	Yes	Yes	Yes	Yes	Yes	Yes	Yes	Yes	No	No							Yes	No	Yes	I avoided sex	No			No	Yes	Yes	Yes	To save more money before having a child/next child	Yes	4	Yes
		Trading	JHS	Christian	Married	SHS	Artisan	4 years and above	Yes	Injectables	It is the method recommended by associates	No		Yes	Yes	Yes	Yes	Yes	Yes	Yes	Yes	Yes	Yes	No	No	Yes	Side effects of contraceptives	No	Irregular bleeding	Yes	Yes		Yes	No	No		Yes	No		Yes	Yes	Yes	Yes	To limit childbirth for optimum care of existing children, To grant partner’s request	Yes	4	Yes
		Shop attendant	SHS	Christian	Married	SHS	Artisan	1 year	Yes	Injectables	It is the method recommended by associates	No		Yes	Yes	Yes	Yes	Yes	Yes	Yes	Yes	Yes	Yes	Yes	Yes	Yes	Side effects of contraceptives	No	Irregular bleeding	Yes	Yes		Yes	No	No		No			No	Yes	Yes	Yes	To get a (good) job before having a child/next child, To save more money before having a child/next child	Yes	4	Yes
		Shop attendant	JHS	Christian	Co-habiting	SHS	Artisan	2 years	Yes	Injectables	It is the method recommended by associates	No		Yes	Yes	Yes	Yes	Yes	Yes	Yes	Yes	Yes	Yes	Yes	No	Yes	Side effects of contraceptives	No	Irregular bleeding	No		I was informed about possible side effects	Yes	No	No		Yes	No		Yes	Yes	Yes	Yes	To save more money before having a child/next child	Yes	4	Yes
		Teaching	SHS	Christian	Married	Tertiary	Banking	3 years	Yes	Injectables	It is the method recommended by associates	No		Yes	Yes	Yes	Yes	Yes	Yes	Yes	Yes	Yes	Yes	Yes	Yes	Yes	Side effects of contraceptives	No	Irregular bleeding	No		I was informed about possible side effects	Yes	Yes	No		Yes	No		Yes	Yes	Yes	Yes	To space my birthing for optimum care of existing children	Yes	4	Yes
		Artisan	SHS	Christian	Married	Tertiary	Hotel manager	4 years and above	Yes	Injectables	It is the method recommended by associates	No		Yes	Yes	Yes	Yes	Yes	Yes	Yes	Yes	Yes	Yes	No	No	No							Yes	No	No		No			No	Yes	Yes	Yes	To save more money before having a child/next child	Yes	4	Yes
		Trading	JHS	Christian	Married	SHS	Driving	1 year	Yes	Injectables	It is the method recommended by associates	No		Yes	Yes	Yes	Yes	Yes	Yes	Yes	Yes	Yes	Yes	Yes	Yes	Yes	Side effects of contraceptives	No	Irregular bleeding	Yes	Yes		Yes	Yes	No		No			No	Yes	Yes	Yes	To save more money before having a child/next child	Yes	3	Yes
		Artisan	JHS	Christian	Married	JHS	Fishing	4 years and above	No	Injectables	It is the method recommended by associates	No		Yes	Yes	Yes	Yes	Yes	Yes	Yes	Yes	Yes	Yes	Yes	No	No							Yes	No	No		Yes	Yes	Yes	No	No			To limit childbirth for optimum care of existing children	Yes	4	Yes		He will not allow me to continue use.
		Momo agent	SHS	Christian	Married	SHS	MOMO agent	1 year	Yes	Injectables	It is the method recommended by associates	Yes	I just wanted to try a new method	Yes	Yes	Yes	Yes	Yes	Yes	Yes	Yes	Yes	Yes	Yes	Yes	Yes	Side effects of contraceptives	No	Irregular bleeding	Yes	Yes		Yes	No	No		Yes	Yes	Yes	Yes	Yes	Yes	Yes	To limit childbirth for optimum care of existing children	Yes	4	Yes
		Trading	JHS	Christian	Married	JHS	Artisan	3 years	No	Injectables	It provides privacy, It is the method recommended by associates	No		Yes	Yes	Yes	Yes	Yes	Yes	Yes	Yes	Yes	Yes	Yes	No	Yes	Side effects of contraceptives	No	Irregular bleeding	Yes	No		Yes	No	No		Yes	Yes	Yes	No	Yes	Yes	Yes	To limit childbirth for optimum care of existing children	Yes	4	Yes		He will not allow me to continue use.
		Trading	SHS	Christian	Co-habiting	Tertiary	Military	1 year	Yes	Injectables	It provides privacy, It is the method recommended by associates	No		Yes	Yes	Yes	Yes	Yes	Yes	Yes	Yes	Yes	Yes	Yes	No	Yes	Side effects of contraceptives	Yes	Irregular bleeding	Yes	No		Yes	No	No		Yes	Yes	Yes	Yes	Yes	Yes	Yes	To save more money before having a child/next child	Yes	4	Yes
		Banking	Tertiary	Christian	Married	Tertiary	Administrator	3 years	No	Injectables	It provides privacy, It is the method recommended by associates	No		Yes	Yes	Yes	Yes	Yes	Yes	Yes	Yes	Yes	Yes	Yes	No	Yes	Side effects of contraceptives		Irregular bleeding	Yes	Yes		Yes	No	No		No	No	No	No	Yes	Yes	Yes	To avoid pregnancy due to unpleasant pregnancy or childbirth experience(s)	Yes	4	Yes		It is not necessary for him to know.
		Artisan	SHS	Christian	Married	SHS	Artisan	3 years	Yes	Injectables	It is the method recommended by associates	No		Yes	Yes	Yes	Yes	Yes	Yes	Yes	Yes	Yes	Yes	Yes	No	Yes	Side effects of contraceptives	No	Irregular bleeding	Yes	No		Yes	No	No		Yes	No		Yes	Yes	Yes	Yes	To save more money before having a child/next child	Yes	4	Yes
		Teaching	Tertiary	Christian	Married	Tertiary	Pastor	4 years and above	No	Injectables	It provides privacy, It is the method recommended by associates	Yes	Associates advised against it	Yes	Yes	Yes	Yes	Yes	Yes	Yes	Yes	Yes	Yes	Yes	No	No							Yes	No	No		Yes	Yes	Yes	No	Yes	Yes		To limit childbirth for optimum care of existing children	Yes	4	Yes		He will not allow me to continue use.
		Trading	SHS	Christian	Married	Tertiary	Headmaster	4 years and above	Yes	Injectables	It provides privacy, It is the method recommended by associates	No		Yes	Yes	Yes	Yes	Yes	Yes	Yes	Yes	Yes	Yes	No	No	Yes	Side effects of contraceptives	Yes	Irregular bleeding	No	Yes		Yes	No	No		Yes	No		Yes	Yes	Yes	Yes	To save more money before having a child/next child	Yes	4	Yes
		Trading	SHS	Christian	Married	SHS	Artisan	4 years and above	Yes	Injectables	It provides privacy, It is the method recommended by associates	No		No	No	No	No	No	No	No	No	No	No	No	No	Yes	Side effects of contraceptives	No	Irregular bleeding	Yes	Yes		Yes	No	No		Yes	No		Yes	Yes	Yes	Yes	To save more money before having a child/next child	Yes	3	Yes
		Trading	JHS	Christian	Co-habiting	SHS	Artisan	2 years	No	Pills	It is the method recommended by associates	No		Yes	Yes	Yes	Yes	Yes	Yes	Yes	Yes	Yes	Yes	Yes	No	No							Yes	No	Yes	I avoided sex	Yes	Yes	Yes	No	Yes	Yes		To space my birthing for optimum care of existing children	Yes	4	Yes		He will not allow me to continue use.
		Shop attendant	SHS	Christian	Single	JHS	Artisan	1 year	Yes	Injectables	It provides priavcy, It is the method recommended by associates	No		Yes	Yes	Yes	Yes	Yes	Yes	Yes	Yes	Yes	Yes	Yes	Yes	Yes	Side effects of contraceptives	No	Irregular bleeding	No		I was informed about possible side effects	Yes	Yes	No		Yes	No		Yes	Yes	Yes	Yes	To save more money before having a child/next child, To space my birthing for optimum care of existing children	Yes	4	Yes
		Unemployed	JHS	Christian	Married	JHS	Driving	2 years	Yes	Injectables	It is the method recommended by associates	Yes	It's side effects	Yes	Yes	Yes	Yes	Yes	Yes	Yes	Yes	Yes	Yes	Yes	Yes	Yes	Side effects of contraceptives	No	Irregular bleeding	Yes	Yes		Yes	No	Yes		No	No		No	Yes	Yes	Yes	To save more money before having a child/next child	Yes	3	Yes
		Trading	JHS	Christian	Co-habiting	SHS	Artisan	1 year	No	Injectables	It is the method recommended by associates	No		Yes	Yes	Yes	Yes	Yes	Yes	Yes	Yes	No	Yes	Yes	No	Yes	Side effects of contraceptives	No	Irregular bleeding	Yes	Yes		Yes	No	No		No			No	Yes	Yes		To space my birthing for optimum care of existing children	Yes	4	Yes		He will not allow me to continue use.
		Banking	Tertiary	Christian	Married	Tertiary	Teaching	2 years	No	Injectables	It provides privacy	No		Yes	Yes	Yes	Yes	Yes	Yes	Yes	Yes	Yes	Yes	Yes	No	Yes	Side effects of contraceptives	No	Irregular bleeding	Yes	Yes		Yes	No	No		Yes	No		Yes	Yes	Yes	Yes	To limit childbirth for optimum care of existing children	Yes	4	Yes		He will not allow me to continue use.
		Teaching	SHS	Christian	Married	Tertiary	Teaching	2 years	Yes	Injectables	It is the method recommended by associates	No		Yes	Yes	Yes	Yes	Yes	Yes	Yes	Yes	Yes	Yes	Yes	No	No							Yes	No	No		Yes	Yes	Yes	Yes	Yes	Yes	Yes	To save more money before having a child/next child	Yes	4	Yes
		Unemployed	JHS	Christian	Single	JHS	Schooling/Apprenticeship	1 year	Yes	Injectables	It is the method recommended by associates	No		Yes	Yes	Yes	Yes	Yes	Yes	Yes	Yes	Yes	Yes	Yes	Yes	Yes	Side effects of contraceptives	No	Irregular bleeding	Yes	Yes		Yes	No	No		Yes	No		Yes	Yes	Yes	Yes	To save more money before having a child/next child	Yes	4	Yes
		Trading	JHS	Christian	Co-habiting	JHS	Artisan	1 year	No	Injectables	It provides privacy	No		Yes	Yes	Yes	Yes	Yes	Yes	Yes	Yes	Yes	Yes	Yes	No	Yes	Side effects of contraceptives	No	Irregular bleeding	Yes	Yes		Yes	No	No		Yes	Yes	Yes	No	Yes	Yes		To limit childbirth for optimum care of existing children	Yes	4	Yes		It is not necessary for him to know.
		Fish-monging	Primary	Christian	Married	JHS	Fishing	4 years and above	Yes	Injectables	It is the method recommended by associates	No		Yes	Yes	Yes	Yes	Yes	Yes	Yes	Yes	Yes	Yes	Yes	No	Yes	Side effects of contraceptives	No	Irregular bleeding	Yes	Yes		Yes	No	No		Yes	Yes	Yes	Yes	Yes	Yes	Yes	To limit childbirth for optimum care of exisiting children	Yes	4	Yes
		Shop attendant	SHS	Christian	Married	SHS	Artisan	3 years	Yes	Injectables	It is the method recommended by associates	No		Yes	Yes	Yes	Yes	Yes	Yes	Yes	Yes	Yes	Yes	Yes	Yes	Yes	Side effects of contraceptives	No	Irregular bleeding	Yes	Yes		Yes	No	No		Yes	Yes	Yes	Yes	Yes	Yes	Yes	To complete school/apprenticeship before having a child/next child, To get a (good) job before having a child/next child	Yes	4	Yes
		Trading	JHS	Christian	Co-habiting	SHS	Artisan	2 years	No	Pills	It has less side effects	Yes	It's side effects	Yes	Yes	Yes	Yes	Yes	Yes	Yes	Yes	No	Yes	No	No	No							Yes	No	Yes	I avoided sex	Yes	No		Yes	Yes	No		To space my birthing for optimum care of existing children	Yes	4	Yes		He will not allow me to continue use.
		Artisan	JHS	Christian	Married	JHS	Artisan	2 years	Yes	Injectables	It is the method recommended by associates	No		Yes	Yes	Yes	Yes	Yes	Yes	Yes	Yes	Yes	Yes	Yes	Yes	Yes	Side effects of contraceptives	No	Irregular bleeding	Yes	Yes		Yes	No	No		Yes	No		Yes	Yes	Yes	Yes	To limit childbirth for optimum care of existing children	Yes	4	Yes
		Artisan	SHS	Christian	Married	SHS	Driving	4 years and above	No	Injectables	It is the method recommended by associates	No		Yes	Yes	Yes	Yes	Yes	Yes	Yes	Yes	Yes	Yes	Yes	No	Yes	Side effects of contraceptives	No	Irregular bleeding	Yes	Yes		Yes	No	No		Yes	No		Yes	Yes	Yes	Yes	To limit childbirth for optimum care of existing children	Yes	4	Yes		It is not necessary for him to know.
		Artisan	JHS	Christian	Married	Tertiary	Teaching	3 years	No	Injectables	It provides privacy	No		Yes	Yes	Yes	Yes	Yes	Yes	Yes	Yes	Yes	Yes	Yes	No	Yes	Side effects of contraceptives	No	Irregular bleeding	Yes	Yes		Yes	No	No		Yes	Yes	Yes	No	Yes	Yes		To limit childbirth for optimum care of existing children	Yes	4	Yes		He will not allow me to continue use.
		MOMO agent	SHS	Christian	Married	SHS	Teaching	2 years	Yes	Injectables	It is the method recommended by associates	No		Yes	Yes	Yes	Yes	Yes	Yes	Yes	Yes	Yes	Yes	Yes	No	Yes	Side effects of contraceptives	No	Irregular bleeding	Yes	Yes		Yes	No	No		Yes	No		Yes	Yes	Yes	Yes	To get a (good) job before having a child/next child, To save more money before having a child/next child	Yes	4	Yes
[truncated: 2 more columns]
